# Supplementary material for: HBS1L deficiency causes retinal dystrophy in a child and in a mouse model associated with defective development of photoreceptor cells
Source: Dis Model Mech. 2024 Jul 30;17(8):dmm050557. doi: 10.1242/dmm.050557 (PMC11317091; doi:10.1242/dmm.050557)
Supplement: Table S1. List of 8114 identified protein groups in retina samples of control and Hbs1ltm1a/tm1a mice with less than FDR 1% of proteins. [file dmm-17-050557-TableS1.xlsx]

## Sheet: ProteinQuant_relative
Table S1. List of identified protein groups in retina samples of control and Hbs1ltm1a/tm1a mice with less than FDR 1% of proteins.
Protein Id	Gene Symbol	Number of peptides	128N_CTRL	128C_CTRL	129N_CTRL	126_KO	127N_KO	127C_KO
sp|Q6GQT1|A2MG_MOUSE	A2m	19	21.2042	20.9794	26.5572	9.82805	14.8541	6.57709
sp|P58742|AAAS_MOUSE	Aaas	10	17.49	14.8609	15.4471	17.8547	16.4024	17.9449
sp|Q9D2R0|AACS_MOUSE	Aacs	11	15.9237	15.3257	16.5215	17.2183	17.1268	17.8839
sp|Q8R2R3|AAGAB_MOUSE	Aagab	3	18.2941	15.7371	17.0062	17.8759	15.4862	15.6006
sp|Q3UHJ0|AAK1_MOUSE	Aak1	33	17.3479	17.3693	15.3244	16.4257	16.9588	16.5739
tr|A0A571BEI2|A0A571BEI2_MOUSE	Aak1	12	17.0034	16.2789	16.4997	16.301	17.7455	16.1715
tr|A0A571BDM4|A0A571BDM4_MOUSE	Aak1	3	14.947	11.5923	16.0713	18.9387	20.623	17.8278
sp|Q8R0P4|AAMDC_MOUSE	Aamdc	12	15.6466	14.267	16.067	19.2283	18.2356	16.5555
tr|J3QN89|J3QN89_MOUSE	Aamp	4	15.5929	13.991	14.904	19.0648	18.0424	18.4048
sp|Q9D2V5|AAR2_MOUSE	Aar2	4	19.8217	17.5153	17.616	16.0905	12.4955	16.461
sp|Q8BGQ7|SYAC_MOUSE	Aars1	33	14.5471	14.9934	14.6497	18.6858	18.9163	18.2076
sp|Q14CH7|SYAM_MOUSE	Aars2	19	17.0078	16.2461	16.3062	16.3564	18.1262	15.9572
sp|Q3THG9|AASD1_MOUSE	Aarsd1	20	19.7393	17.7097	16.0352	16.354	14.5342	15.6277
sp|Q9CQF6|ADPPT_MOUSE	Aasdhppt	5	17.531	16.7735	15.9119	17.3513	15.3563	17.076
sp|Q99K67|AASS_MOUSE	Aass	3	11.5081	9.12055	13.6891	20.233	19.198	26.2512
sp|Q9JKX4|AATF_MOUSE	Aatf	16	14.6454	14.3281	14.9171	18.9123	21.0514	16.1457
sp|Q80YE4-3|LMTK1_MOUSE	Aatk	14	15.3613	13.9934	14.7972	17.6573	19.7934	18.3974
sp|P61922|GABT_MOUSE	Abat	33	17.7841	16.8038	14.1816	16.7893	16.375	18.0662
sp|P41233|ABCA1_MOUSE	Abca1	3	13.9646	13.5863	15.386	16.0227	20.2225	20.8179
sp|P41234|ABCA2_MOUSE	Abca2	8	13.2867	11.199	13.914	19.5288	20.6239	21.4476
sp|Q8R420|ABCA3_MOUSE	Abca3	5	13.9741	13.0532	13.5937	17.2705	21.5903	20.5183
sp|O35600|ABCA4_MOUSE	Abca4	30	27.9396	22.4375	23.0285	9.36394	10.9467	6.28373
sp|Q8K448|ABCA5_MOUSE	Abca5	21	17.5041	14.7776	16.5617	16.7898	16.3939	17.9729
sp|Q8K441|ABCA6_MOUSE	Abca6	8	16.318	14.7964	16.6054	17.2176	17.2488	17.8136
sp|Q91V24|ABCA7_MOUSE	Abca7	8	17.0153	15.8583	16.3094	16.7954	17.1696	16.852
sp|Q8K442|ABC8A_MOUSE	Abca8a	23	13.3871	12.3453	13.3117	18.6834	19.0357	23.2369
sp|Q8K440|ABC8B_MOUSE	Abca8b	23	16.5573	18.3078	15.722	17.1374	16.1075	16.168
sp|Q9JI39|ABCBA_MOUSE	Abcb10	14	16.6395	15.5968	16.3034	16.4296	19.2672	15.7635
sp|Q9QY30|ABCBB_MOUSE	Abcb11	1	10.0817	9.02957	12.6385	20.0133	31.1283	17.1086
sp|P21447|MDR1A_MOUSE	Abcb1a	25	15.188	14.4423	15.1151	17.6375	18.2564	19.3607
sp|Q9DC29|ABCB6_MOUSE	Abcb6	14	15.2047	14.1885	15.0136	18.2197	17.8462	19.5271
sp|Q61102|ABCB7_MOUSE	Abcb7	32	18.2307	18.3617	17.1154	17.0425	13.9809	15.2688
sp|Q9CXJ4|MITOS_MOUSE	Abcb8	17	15.0635	15.8381	16.2557	17.4296	17.6336	17.7795
sp|Q9JJ59|ABCB9_MOUSE	Abcb9	7	13.2057	13.3287	15.4718	18.4869	20.536	18.9709
sp|O35379|MRP1_MOUSE	Abcc1	17	14.6803	13.8548	16.7688	16.7488	21.0652	16.882
sp|E9Q236|MRP4_MOUSE	Abcc4	5	12.9402	12.5136	19.0899	20.3813	18.2114	16.8636
sp|Q9R1X5|MRP5_MOUSE	Abcc5	1	15.4204	14.9139	14.4373	17.4035	18.0595	19.7654
tr|B2RUS7|B2RUS7_MOUSE	Abcc8	2	15.9473	14.7884	13.9776	17.4162	17.8797	19.9908
sp|P70170|ABCC9_MOUSE	Abcc9	2	12.4422	13.8395	14.9199	17.2838	20.9522	20.5624
sp|Q61285|ABCD2_MOUSE	Abcd2	11	14.8601	16.5138	15.4706	16.5546	16.3014	20.2997
sp|P55096|ABCD3_MOUSE	Abcd3	20	15.6658	14.3298	15.5266	17.8255	17.2477	19.4046
sp|O89016|ABCD4_MOUSE	Abcd4	5	15.1165	15.6221	15.3784	17.4751	18.8662	17.5417
sp|P61222|ABCE1_MOUSE	Abce1	22	17.5189	16.7247	15.6392	16.6811	15.9324	17.5036
sp|Q6P542|ABCF1_MOUSE	Abcf1	23	22.7493	21.9069	20.487	11.885	11.7965	11.1753
sp|Q99LE6|ABCF2_MOUSE	Abcf2	20	15.8787	14.74	16.2895	17.6154	18.6911	16.7853
sp|Q8K268|ABCF3_MOUSE	Abcf3	18	17.128	15.806	15.3277	17.0834	16.3043	18.3506
sp|Q64343|ABCG1_MOUSE	Abcg1	4	15.2253	13.2573	14.5539	16.9292	24.0044	16.03
sp|Q7TMS5|ABCG2_MOUSE	Abcg2	7	16.3253	15.158	15.2489	17.3507	18.9408	16.9763
tr|Q91WA9|Q91WA9_MOUSE	Abcg4	3	21.3851	17.6836	19.405	16.0261	11.5915	13.9088
sp|Q6PE15|ABHDA_MOUSE	Abhd10	15	18.9889	13.3367	16.8052	17.6209	14.8644	18.3839
sp|Q8K4F5|ABHDB_MOUSE	Abhd11	9	17.174	17.7126	18.6887	15.1171	16.0323	15.2753
sp|Q99LR1|ABD12_MOUSE	Abhd12	18	18.0415	15.3029	15.5568	17.3297	16.4588	17.3102
sp|Q80UX8|ABHDD_MOUSE	Abhd13	1	22.4144	33.8137	25.4166	11.031	1.98789	5.33635
sp|Q922Q6|ABHEA_MOUSE	Abhd14a	1	18.872	16.1305	17.6704	18.795	14.2072	14.3249
tr|E9QN99|E9QN99_MOUSE	Abhd14b	14	17.3669	14.8814	16.4901	18.2604	16.7107	16.2904
sp|Q9Z1Q2|ABHGA_MOUSE	Abhd16a	22	17.3329	16.524	15.4515	18.0917	13.7298	18.87
sp|Q99JW1|AB17A_MOUSE	Abhd17a	8	17.5129	15.5634	15.2144	17.1213	15.2153	19.3727
sp|Q7M759|AB17B_MOUSE	Abhd17b	5	17.9677	17.7261	16.9495	15.7584	15.7047	15.8936
sp|Q91ZH7|ABHD3_MOUSE	Abhd3	1	16.8317	16.1139	15.6278	17.9587	17.5566	15.9113
sp|Q8VD66|ABHD4_MOUSE	Abhd4	10	16.5241	15.1323	15.9998	16.4169	19.2047	16.7222
sp|Q9DBL9|ABHD5_MOUSE	Abhd5	2	15.3135	15.5839	22.8446	15.2093	15.5373	15.5115
sp|Q8R2Y0|ABHD6_MOUSE	Abhd6	12	15.3903	18.7508	13.7941	17.0266	16.8225	18.2158
sp|Q8R0P8|ABHD8_MOUSE	Abhd8	3	24.7215	31.7631	15.9002	9.3989	7.76487	10.4515
sp|Q8CBW3-4|ABI1_MOUSE	Abi1	22	16.0029	14.9995	16.2629	18.5245	17.4615	16.7487
sp|P62484|ABI2_MOUSE	Abi2	10	16.8817	15.0895	15.7742	18.784	15.3472	18.1235
sp|P00520-4|ABL1_MOUSE	Abl1	3	16.2925	13.1043	14.8256	17.7661	19.9627	18.0489
sp|Q4JIM5|ABL2_MOUSE	Abl2	10	16.0329	15.2133	15.2401	16.9946	18.388	18.131
sp|Q8K4G5|ABLM1_MOUSE	Ablim1	29	17.6904	17.0502	17.4189	16.3646	16.1944	15.2815
sp|Q8BL65-3|ABLM2_MOUSE	Ablim2	13	13.3998	13.8919	14.0467	18.3067	23.3455	17.0093
sp|Q69ZX8|ABLM3_MOUSE	Ablim3	2	10.7265	10.1017	14.3207	18.6903	25.1551	21.0057
sp|Q5SSL4-2|ABR_MOUSE	Abr	29	14.8713	13.5265	13.4782	18.3024	18.4462	21.3754
sp|Q4KML4|ABRAL_MOUSE	Abracl	3	14.3651	13.147	15.8743	17.8445	16.342	22.4271
sp|Q8BPZ8|ABRX1_MOUSE	Abraxas1	5	20.5501	18.6548	18.4807	14.6697	15.3909	12.2539
sp|Q3TCJ1|ABRX2_MOUSE	Abraxas2	3	16.8433	17.4318	15.9376	17.3014	16.0296	16.4564
sp|Q9QYL7|ABT1_MOUSE	Abt1	2	15.2342	14.0895	15.0675	16.458	20.3166	18.8341
sp|Q921H8|THIKA_MOUSE	Acaa1a	27	18.6119	20.0493	19.4765	14.7716	14.0339	13.0568
sp|Q8BWT1|THIM_MOUSE	Acaa2	22	11.2323	21.8688	29.7997	13.0324	12.0144	12.0524
sp|Q5SWU9-2|ACACA_MOUSE	Acaca	41	16.7826	15.9622	20.4164	15.8823	15.501	15.4553
sp|Q8K370|ACD10_MOUSE	Acad10	15	19.3347	18.9373	21.7752	13.6739	13.5766	12.7023
sp|Q80XL6|ACD11_MOUSE	Acad11	10	13.4088	14.6121	16.5918	17.9294	18.6511	18.8068
tr|D3Z7X0|D3Z7X0_MOUSE	Acad12	4	17.9234	18.1554	19.9703	15.3004	14.8905	13.76
sp|Q9D7B6|ACAD8_MOUSE	Acad8	24	17.7442	17.1969	18.0268	15.3207	17.3237	14.3877
sp|Q8JZN5|ACAD9_MOUSE	Acad9	31	17.755	18.8242	16.4042	15.9919	14.6672	16.3574
sp|P51174|ACADL_MOUSE	Acadl	23	10.896	25.1011	30.9829	11.514	10.1815	11.3245
sp|P45952|ACADM_MOUSE	Acadm	19	17.6645	26.1794	24.6312	11.0271	8.91457	11.5832
sp|Q07417|ACADS_MOUSE	Acads	21	11.0912	18.1843	28.2269	13.6156	14.476	14.4061
sp|Q9DBL1|ACDSB_MOUSE	Acadsb	18	17.2129	19.6557	16.1559	16.6074	14.043	16.3251
sp|P50544|ACADV_MOUSE	Acadvl	30	14.7293	21.6871	28.0485	12.3456	11.0031	12.1865
sp|Q6ZQK5|ACAP2_MOUSE	Acap2	9	17.3371	16.9422	15.991	16.057	14.8242	18.8485
tr|Q6NXL5|Q6NXL5_MOUSE	Acap3	7	13.9529	12.1549	13.8445	18.057	22.9704	19.0203
sp|Q8QZT1|THIL_MOUSE	Acat1	28	18.24	18.2625	19.5912	15.1049	14.0717	14.7297
sp|Q8CAY6|THIC_MOUSE	Acat2	15	17.0831	15.4162	15.9233	17.6984	15.0105	18.8686
sp|Q8BMP6|GCP60_MOUSE	Acbd3	23	19.4248	16.6193	16.5241	16.4747	14.4876	16.4696
tr|A0A2I3BQ50|A0A2I3BQ50_MOUSE	Acbd5	8	19.3801	16.4555	18.8225	15.4996	16.419	13.4233
sp|Q9D061|ACBD6_MOUSE	Acbd6	9	15.1408	14.3101	14.694	18.3283	19.2554	18.2714
sp|A2AIG8|1A1L1_MOUSE	Accs	2	16.2522	14.5241	15.134	18.3966	11.7152	23.978
sp|P09470|ACE_MOUSE	Ace	7	13.4502	12.9995	17.1455	16.8008	18.8471	20.757
sp|Q8R0I0|ACE2_MOUSE	Ace2	1	14.0417	11.4471	16.857	21.0826	16.1343	20.4375
sp|Q9D099|ACER3_MOUSE	Acer3	2	12.2699	12.9755	14.11	18.8364	21.0485	20.7598
sp|P21836|ACES_MOUSE	Ache	14	15.656	15.4108	15.0357	17.172	18.5653	18.1602
sp|Q9JIX8|ACINU_MOUSE	Acin1	28	16.4404	15.3586	16.0633	17.6632	17.8168	16.6576
sp|Q91V92|ACLY_MOUSE	Acly	33	16.0626	17.3511	17.6824	17.1225	17.2526	14.5289
tr|Q3V117|Q3V117_MOUSE	Acly	2	22.4622	22.6307	16.3888	16.1202	9.44673	12.9513
sp|P28271|ACOC_MOUSE	Aco1	29	18.8784	17.9722	16.6292	15.1468	13.748	17.6253
sp|Q99KI0|ACON_MOUSE	Aco2	31	18.8044	20.276	20.3107	13.8694	13.6158	13.1237
sp|O55137|ACOT1_MOUSE	Acot1	3	12.472	11.3718	13.8285	18.6077	19.7174	24.0025
sp|Q8VHQ9|ACO11_MOUSE	Acot11	21	16.3489	14.5457	15.8915	18.0896	16.3674	18.7569
sp|Q9CQR4|ACO13_MOUSE	Acot13	7	18.3466	18.1969	24.6353	9.69199	16.1427	12.9866
sp|Q9QYR9|ACOT2_MOUSE	Acot2	18	13.4167	14.8725	17.1411	17.7263	17.2225	19.6209
sp|Q9QYR7|ACOT3_MOUSE	Acot3	5	14.5223	12.8477	15.1839	17.2254	17.7366	22.4841
sp|Q91V12|BACH_MOUSE	Acot7	30	16.5805	15.922	15.845	18.9714	14.5122	18.1688
sp|P58137|ACOT8_MOUSE	Acot8	11	17.4935	16.7729	17.0542	16.3058	17.0813	15.2922
sp|Q9R0X4|ACOT9_MOUSE	Acot9	12	17.1139	16.9723	16.7815	17.0146	14.779	17.3386
sp|Q9R0H0-2|ACOX1_MOUSE	Acox1	28	13.7409	13.0989	14.3184	19.7051	17.2977	21.8391
sp|Q9EPL9|ACOX3_MOUSE	Acox3	9	15.2123	15.2462	14.9641	16.6483	20.8174	17.1116
sp|Q9D358|PPAC_MOUSE	Acp1	13	17.201	17.2739	16.0031	17.045	16.7528	15.7242
sp|P24638|PPAL_MOUSE	Acp2	5	11.8694	10.8002	12.6335	20.1003	21.5977	22.9991
sp|Q8BP40|PPA6_MOUSE	Acp6	9	17.2268	18.872	18.4044	16.5945	12.6469	16.2554
sp|Q8VCW8|ACSF2_MOUSE	Acsf2	18	15.0407	14.1689	17.6728	18.0448	17.6351	17.4377
sp|Q3URE1|ACSF3_MOUSE	Acsf3	21	18.4797	16.7722	17.3559	16.3851	14.0132	16.9938
sp|P41216|ACSL1_MOUSE	Acsl1	28	16.2208	20.8169	24.4197	13.8143	12.8826	11.8457
sp|Q9CZW4|ACSL3_MOUSE	Acsl3	28	16.3916	17.0988	14.7091	17.1379	15.4328	19.2299
sp|Q9QUJ7|ACSL4_MOUSE	Acsl4	10	15.1643	15.3244	14.4005	17.8794	17.7761	19.4554
sp|Q8JZR0|ACSL5_MOUSE	Acsl5	5	15.2106	14.2167	16.5698	16.8782	17.6884	19.4364
sp|Q91WC3-2|ACSL6_MOUSE	Acsl6	33	18.164	17.8618	16.3685	17.0637	16.209	14.333
sp|Q9QXG4|ACSA_MOUSE	Acss2	21	16.673	18.0091	16.4558	16.6045	17.4185	14.8391
sp|P68134|ACTS_MOUSE	Acta1	2	0.0948148	39.5198	58.9663	0.265954	0.863281	0.289937
sp|P62737|ACTA_MOUSE	Acta2	34	10.6136	27.7019	25.7619	12.1239	11.1575	12.6413
sp|Q8BFZ3|ACTBL_MOUSE	Actbl2	19	23.1346	21.7711	15.4253	15.1299	9.5258	15.0134
sp|P63260|ACTG_MOUSE	Actg1	28	17.3602	15.6729	14.5922	16.3014	21.9639	14.1094
sp|Q9Z2N8|ACL6A_MOUSE	Actl6a	24	16.6757	15.4953	16.4722	16.5824	18.5733	16.2011
sp|Q99MR0|ACL6B_MOUSE	Actl6b	15	14.4912	12.7037	14.0951	18.8652	18.4895	21.3554
sp|Q7TPR4|ACTN1_MOUSE	Actn1	27	17.2455	17.1712	17.7479	17.6248	13.2721	16.9385
sp|Q9JI91|ACTN2_MOUSE	Actn2	29	1.83068	41.243	49.7962	2.17376	2.92133	2.03506
sp|O88990|ACTN3_MOUSE	Actn3	19	2.39526	21.259	66.2155	2.93061	3.97666	3.22298
sp|P57780|ACTN4_MOUSE	Actn4	28	14.7872	14.1575	16.0745	18.3641	19.8486	16.7682
tr|A0A1L1SV25|A0A1L1SV25_MOUSE	Actn4	4	13.2224	9.11905	13.9901	19.3359	23.6466	20.6859
tr|E9Q2W9|E9Q2W9_MOUSE	Actn4	3	19.9956	18.8059	18.5074	16.98	8.62233	17.0888
sp|Q9QZB7|ARP10_MOUSE	Actr10	21	18.3138	15.4895	16.4222	16.4261	16.5918	16.7565
sp|P61164|ACTZ_MOUSE	Actr1a	39	19.2855	18.5618	16.8841	16.1139	13.5823	15.5724
sp|Q8R5C5|ACTY_MOUSE	Actr1b	9	21.0065	21.3934	16.5205	14.8859	13.5141	12.6796
sp|P61161|ARP2_MOUSE	Actr2	28	16.981	16.8038	15.8549	16.8765	15.7253	17.7584
sp|Q99JY9|ARP3_MOUSE	Actr3	24	15.6293	16.1541	16.4889	17.0586	16.7361	17.9331
sp|Q641P0|ARP3B_MOUSE	Actr3b	9	17.9208	14.4805	15.9956	16.9286	15.6109	19.0637
sp|Q80US4|ARP5_MOUSE	Actr5	10	17.1565	15.9457	15.965	16.0461	17.1201	17.7666
sp|Q9D864|ARP6_MOUSE	Actr6	7	16.4508	14.8911	15.4182	17.0449	17.4043	18.7906
sp|Q8R2S9|ARP8_MOUSE	Actr8	5	18.1572	16.177	15.9229	17.0343	15.034	17.6746
sp|Q61271|ACV1B_MOUSE	Acvr1b	1	17.1401	17.1252	13.1986	18.8544	16.7711	16.9106
tr|A0A0R4J050|A0A0R4J050_MOUSE	Acy1	20	17.3143	16.0622	15.7896	16.6552	18.0154	16.1634
sp|Q91XE4|ACY3_MOUSE	Acy3	3	15.2159	14.039	16.9215	16.5106	16.0768	21.2361
sp|P56376|ACYP1_MOUSE	Acyp1	19	18.0873	16.1207	18.0326	16.5156	16.6291	14.6146
sp|P56375|ACYP2_MOUSE	Acyp2	10	15.4719	15.0395	15.2613	18.8946	15.7218	19.611
sp|P03958|ADA_MOUSE	Ada	1	16.1989	16.2137	15.3529	19.0133	17.4339	15.7872
sp|Q80SY6|ADAL_MOUSE	Adal	11	20.6934	19.9975	17.3976	14.1042	13.9908	13.8166
sp|O35598|ADA10_MOUSE	Adam10	6	12.7623	12.6213	14.2145	18.3329	20.7049	21.3641
sp|Q9R1V4|ADA11_MOUSE	Adam11	1	16.0829	12.7425	13.4632	16.2527	20.9239	20.5348
sp|Q9Z0F8|ADA17_MOUSE	Adam17	1	14.8187	13.9173	15.5834	18.9249	17.6812	19.0745
sp|Q9R1V6-12|ADA22_MOUSE	Adam22	13	18.9989	16.2727	15.2328	18.0783	14.3254	17.0919
sp|Q61072|ADAM9_MOUSE	Adam9	5	18.8489	15.3544	18.7636	15.4136	16.4628	15.1567
tr|E9PY16|E9PY16_MOUSE	Adap1	8	16.9196	13.5792	14.8377	17.7604	16.56	20.343
sp|Q8R2V5|ADAP2_MOUSE	Adap2	2	15.6298	13.6714	14.9426	17.3001	18.8551	19.601
sp|Q99MU3|DSRAD_MOUSE	Adar	21	16.8885	14.526	14.9829	17.302	17.6331	18.6675
sp|Q91ZS8-6|RED1_MOUSE	Adarb1	18	15.6721	14.5274	14.1392	17.3747	19.6743	18.6123
sp|Q6PAT0|ADAT3_MOUSE	Adat3	1	17.6196	16.5322	16.0093	16.5567	17.3357	15.9465
sp|Q9D0L4|ADCK1_MOUSE	Adck1	9	18.3608	16.1966	17.3505	16.5451	15.7012	15.8457
sp|Q80V03|ADCK5_MOUSE	Adck5	4	16.0369	14.3657	14.5135	18.1641	18.0289	18.8909
sp|O88444|ADCY1_MOUSE	Adcy1	4	22.29	18.6177	19.222	13.9366	11.2716	14.6621
sp|Q80TL1|ADCY2_MOUSE	Adcy2	23	15.6648	14.1309	14.847	18.1306	17.4877	19.7389
sp|P84309-2|ADCY5_MOUSE	Adcy5	11	15.6764	14.6538	15.2284	16.9885	19.879	17.574
sp|Q01341|ADCY6_MOUSE	Adcy6	3	12.9511	11.607	13.6172	19.5026	23.9296	18.3926
sp|P97490|ADCY8_MOUSE	Adcy8	10	16.2022	13.5349	15.1297	16.7762	20.5072	17.8498
sp|P51830|ADCY9_MOUSE	Adcy9	5	15.3818	14.833	15.264	18.1332	17.6451	18.7428
sp|Q9QYC0-2|ADDA_MOUSE	Add1	29	15.5387	16.2019	15.6624	17.0593	19.4265	16.1113
tr|E9Q1K3|E9Q1K3_MOUSE	Add1	1	19.4139	15.5359	14.3243	17.8203	13.9015	19.0041
sp|Q9QYB8|ADDB_MOUSE	Add2	29	14.2995	13.7878	13.8229	18.9255	19.4016	19.7628
sp|Q9QYB5|ADDG_MOUSE	Add3	25	16.5995	15.6624	16.9965	18.2819	15.9804	16.4794
sp|Q9QYB5-2|ADDG_MOUSE	Add3	2	16.186	14.0083	16.4836	19.4208	17.3427	16.5587
sp|Q8C4G9|AGRA1_MOUSE	Adgra1	3	12.4439	10.2394	13.7315	20.1672	23.5552	19.8627
sp|Q91ZV8|AGRA2_MOUSE	Adgra2	2	14.1126	13.1545	13.895	16.3507	24.1377	18.3495
sp|Q3UHD1|AGRB1_MOUSE	Adgrb1	15	15.444	13.8372	15.0297	18.0598	19.4427	18.1866
sp|Q8CGM1|AGRB2_MOUSE	Adgrb2	3	13.3577	14.184	13.965	18.1717	20.8171	19.5045
sp|Q80ZF8|AGRB3_MOUSE	Adgrb3	8	14.7638	13.2202	14.1997	17.4616	20.9537	19.401
sp|G5E8Q8|AGRF5_MOUSE	Adgrf5	2	13.3158	13.1959	15.918	17.8756	24.9198	14.7749
sp|Q80TR1|AGRL1_MOUSE	Adgrl1	22	16.272	14.5738	15.461	17.8752	17.1612	18.6568
sp|Q8JZZ7-2|AGRL2_MOUSE	Adgrl2	17	12.3174	12.0817	13.8328	19.247	21.8168	20.7042
sp|Q80TS3-3|AGRL3_MOUSE	Adgrl3	12	13.9247	12.3902	13.8549	18.1343	22.2375	19.4583
sp|Q923X1|AGRL4_MOUSE	Adgrl4	1	15.1229	15.9637	16.4411	17.2845	15.0591	20.1288
sp|Q8VHN7|AGRV1_MOUSE	Adgrv1	5	22.0598	19.7172	19.229	11.5565	16.1599	11.2776
sp|P00329|ADH1_MOUSE	Adh1	6	9.72967	22.3277	31.6179	12.9725	11.285	12.0672
sp|P28474|ADHX_MOUSE	Adh5	18	18.538	17.9707	16.3107	16.196	14.0065	16.9781
tr|A0A1D5RMB0|A0A1D5RMB0_MOUSE	Adh6b	5	16.4844	13.5231	14.4325	17.8113	19.6024	18.1463
sp|Q64437|ADH7_MOUSE	Adh7	2	16.1953	16.7284	16.9762	16.7042	18.1295	15.2664
sp|Q8R0N6|HOT_MOUSE	Adhfe1	5	15.9533	17.9061	28.5616	14.1672	6.90775	16.5041
sp|Q99JT9|MTND_MOUSE	Adi1	5	16.2896	16.2871	14.3066	16.9368	11.8697	24.3102
sp|Q60994|ADIPO_MOUSE	Adipoq	2	8.27561	24.0837	32.8013	9.43185	9.69556	15.712
sp|Q91VH1|PAQR1_MOUSE	Adipor1	4	14.1939	13.3245	16.1007	16.6485	26.5156	13.2168
sp|P55264|ADK_MOUSE	Adk	16	16.452	17.0792	15.5254	17.4763	15.366	18.1012
sp|Q9Z103|ADNP_MOUSE	Adnp	29	16.6172	16.4408	16.1424	17.2996	15.722	17.778
sp|Q8CHC8|ADNP2_MOUSE	Adnp2	9	19.2513	16.283	16.5434	15.7151	14.5772	17.63
sp|Q6PDY2|AEDO_MOUSE	Ado	14	16.8907	15.6265	15.7835	17.0273	17.9469	16.725
sp|Q8VDL4|ADPGK_MOUSE	Adpgk	15	15.9985	15.491	16.081	17.7286	18.3109	16.3901
sp|P54923|ADPRH_MOUSE	Adprh	28	15.2811	13.4898	14.3039	18.5256	18.9156	19.484
sp|Q99KS6|ADPRM_MOUSE	Adprm	4	16.1185	12.743	14.2353	15.9009	22.6387	18.3635
sp|Q8CG72|ADPRS_MOUSE	Adprs	13	14.103	11.1681	14.191	18.9222	23.1997	18.4159
sp|Q01338|ADA2A_MOUSE	Adra2a	2	9.95817	7.80279	12.3582	20.3607	29.7841	19.7359
sp|Q3UYH7|ARBK2_MOUSE	Adrbk2	2	16.3503	13.3717	15.2505	17.389	18.1885	19.45
sp|Q9JKV1|ADRM1_MOUSE	Adrm1	8	16.405	13.5672	17.0195	18.7409	17.0398	17.2276
sp|P54822|PUR8_MOUSE	Adsl	25	16.5896	15.3299	15.6306	17.9819	17.0934	17.3747
sp|P28650|PURA1_MOUSE	Adss1	24	15.8459	20.6047	15.8912	15.8168	15.3617	16.4797
sp|P46664|PURA2_MOUSE	Adss2	19	15.882	13.8774	14.925	18.2316	18.6981	18.3858
sp|Q80YS6|AFAP1_MOUSE	Afap1	3	14.3545	12.2162	14.1478	17.983	20.0938	21.2046
tr|A0A1D5RLL0|A0A1D5RLL0_MOUSE	Afap1	1	13.0315	11.8998	12.3325	18.6466	20.46	23.6297
sp|Q8BZI0|AF1L1_MOUSE	Afap1l1	1	15.9123	15.8916	15.5746	14.9703	19.7296	17.9217
sp|Q9QZQ1-2|AFAD_MOUSE	Afdn	28	14.9706	14.5725	14.8733	17.9833	19.1141	18.4862
tr|E9PYX7|E9PYX7_MOUSE	Afdn	3	15.8609	10.7526	16.2003	21.3899	15.8245	19.9719
tr|E9Q9C3|E9Q9C3_MOUSE	Afdn	2	17.1151	16.8331	15.7782	17.464	14.5299	18.2798
sp|Q9ESC8|AFF4_MOUSE	Aff4	9	16.5936	15.9333	15.8096	17.1564	17.9453	16.5619
sp|Q3V384|AFG1L_MOUSE	Afg1l	17	18.1255	19.9082	17.9465	15.1136	14.148	14.7581
sp|Q920A7|AFG31_MOUSE	Afg3l1	12	14.6341	13.3927	15.523	17.9787	21.1894	17.2821
sp|Q8JZQ2|AFG32_MOUSE	Afg3l2	30	17.7286	18.4978	16.7896	16.347	15.2422	15.3947
sp|O89020-3|AFAM_MOUSE	Afm	2	15.2183	15.9991	21.8683	15.5539	17.5071	13.8532
sp|Q80WT5|AFTIN_MOUSE	Aftph	13	16.6453	14.6316	16.5342	18.0255	17.0757	17.0877
sp|Q3UPL5|CK096_MOUSE	Ag2	3	14.0016	12.1477	14.0599	17.5662	21.1664	21.0583
sp|Q64191|ASPG_MOUSE	Aga	5	11.1642	10.8502	14.7556	20.7183	17.8372	24.6744
sp|Q8BXK8|AGAP1_MOUSE	Agap1	16	15.4081	13.2206	14.1834	17.783	20.4547	18.9501
tr|E9Q3K3|E9Q3K3_MOUSE	Agap1	9	15.5161	14.843	14.339	17.0642	18.7869	19.4508
sp|Q3UHD9|AGAP2_MOUSE	Agap2	7	14.9802	13.6806	15.2575	18.0005	20.0556	18.0256
sp|Q8VHH5|AGAP3_MOUSE	Agap3	16	15.8467	14.462	15.8543	17.6221	18.6653	17.5497
sp|Q8K2K6|AGFG1_MOUSE	Agfg1	13	15.5713	16.6415	15.5807	17.7297	18.085	16.3917
sp|Q80WC7|AGFG2_MOUSE	Agfg2	12	16.0983	15.3915	15.179	17.436	17.0936	18.8016
sp|Q7TN31|AGGF1_MOUSE	Aggf1	1	14.1872	12.0487	13.6152	16.9331	24.0991	19.1166
sp|Q9ESW4|AGK_MOUSE	Agk	15	15.2724	15.178	15.4446	18.2813	18.3933	17.4304
tr|F8VPN4|F8VPN4_MOUSE	Agl	32	12.4017	19.3937	21.5359	15.0586	14.7537	16.8564
sp|Q8CJG1|AGO1_MOUSE	Ago1	18	17.5922	16.1521	16.1018	16.6531	15.8094	17.6913
sp|Q8CJG0|AGO2_MOUSE	Ago2	23	20.5227	19.0575	17.6139	15.3988	12.9941	14.413
sp|Q8CJF9|AGO3_MOUSE	Ago3	11	19.4449	17.5298	16.3476	16.2101	14.2977	16.1698
sp|Q8CJF8|AGO4_MOUSE	Ago4	12	17.6018	14.4588	17.0527	17.2953	17.0981	16.4933
tr|A0A0R4J263|A0A0R4J263_MOUSE	Agpat1	8	13.5429	7.81049	14.395	20.6899	20.5316	23.03
sp|Q8K3K7|PLCB_MOUSE	Agpat2	4	7.80165	7.76529	52.3932	10.4314	11.4166	10.1919
sp|Q9D517|PLCC_MOUSE	Agpat3	18	20.0905	18.2904	19.2951	16.4097	14.806	11.1083
sp|Q8K4X7|PLCD_MOUSE	Agpat4	5	13.3847	11.7999	15.0449	19.6955	20.4706	19.6044
sp|Q9D1E8|PLCE_MOUSE	Agpat5	6	19.0576	18.9597	17.141	14.34	15.5821	14.9196
sp|Q8C0I1|ADAS_MOUSE	Agps	10	15.8156	14.4676	15.2274	17.5039	19.4198	17.5657
sp|O88312|AGR2_MOUSE	Agr2	2	21.5346	19.2221	20.1489	11.3839	12.3329	15.3776
tr|M0QWP1|M0QWP1_MOUSE	Agrn	29	14.7182	13.5225	15.6415	20.297	17.9894	17.8314
sp|Q641K1|CBPC1_MOUSE	Agtpbp1	8	15.8301	14.1616	14.8936	17.5795	19.5514	17.9837
sp|Q9WVK0|ATRAP_MOUSE	Agtrap	2	16.1679	16.7218	17.0948	15.0982	20.5988	14.3185
sp|Q8CJF7|ELYS_MOUSE	Ahctf1	22	16.8568	16.4276	16.5028	17.0827	16.4008	16.7294
sp|P50247|SAHH_MOUSE	Ahcy	32	18.9449	19.4402	16.3498	16.6088	14.181	14.4753
sp|Q80SW1|SAHH2_MOUSE	Ahcyl1	22	18.2851	20.5802	17.1688	14.8854	15.0545	14.0259
sp|Q68FL4|SAHH3_MOUSE	Ahcyl2	17	18.5231	19.4212	15.5934	15.9472	15.7633	14.7517
sp|Q6PAL7|AHDC1_MOUSE	Ahdc1	13	14.6294	13.3696	16.2708	18.036	19.3492	18.345
tr|E9QP54|E9QP54_MOUSE	Ahi1	17	17.8364	15.9526	16.0077	16.6994	17.099	16.4049
tr|E9Q616|E9Q616_MOUSE	Ahnak	18	9.46366	14.5509	22.9868	18.3721	17.8976	16.7289
tr|E9PYB0|E9PYB0_MOUSE	Ahnak2	14	15.7024	15.7301	14.3013	20.9638	13.7474	19.5549
tr|F7DBB3|F7DBB3_MOUSE	Ahnak2	12	14.3627	14.8439	13.7996	20.9095	17.0394	19.0449
sp|P30561|AHR_MOUSE	Ahr	5	18.229	14.1134	17.4242	16.5648	17.9802	15.6884
sp|Q8BK64|AHSA1_MOUSE	Ahsa1	20	16.1504	15.1358	15.4256	17.5613	19.5238	16.2031
sp|Q8N9S3|AHSA2_MOUSE	Ahsa2	8	18.1171	16.5294	16.2877	16.6412	17.2438	15.1808
sp|P29699|FETUA_MOUSE	Ahsg	1	18.4647	18.1592	16.6598	15.3393	16.9541	14.4228
sp|Q8C4Q6|AIDA_MOUSE	Aida	14	15.4126	13.4439	15.3327	17.6913	18.4104	19.7091
sp|O70200|AIF1_MOUSE	Aif1	3	11.2973	10.4626	13.095	19.0123	27.4541	18.6788
sp|Q9EQX4|AIF1L_MOUSE	Aif1l	1	16.7746	13.3043	16.2892	17.5007	18.3117	17.8194
sp|Q9Z0X1|AIFM1_MOUSE	Aifm1	27	16.9453	19.0798	19.0264	16.1123	14.4137	14.4225
sp|Q8BUE4-2|FSP1_MOUSE	Aifm2	5	14.0859	12.3714	19.7105	16.0223	22.3285	15.4814
sp|P31230|AIMP1_MOUSE	Aimp1	19	15.1157	14.6256	14.7961	17.708	21.1799	16.5747
sp|Q8R010|AIMP2_MOUSE	Aimp2	17	18.3265	15.1148	16.2917	14.8273	16.1386	19.3011
sp|O08915|AIP_MOUSE	Aip	17	20.3929	19.108	18.2008	16.2408	10.4263	15.6313
sp|Q924K1|AIPL1_MOUSE	Aipl1	20	24.6235	22.5194	21.6267	12.23	11.1053	7.89507
sp|A2AJA9|AJM1_MOUSE	Ajm1	12	15.5029	14.3773	14.0981	17.6109	18.9057	19.5051
sp|Q9R0Y5-2|KAD1_MOUSE	Ak1	29	13.0684	16.9803	13.944	19.4261	18.1341	18.4471
sp|Q9WTP6|KAD2_MOUSE	Ak2	16	18.0637	17.1467	22.3466	15.6995	12.8029	13.9406
sp|Q9WTP7|KAD3_MOUSE	Ak3	26	16.4951	16.5899	18.6767	16.3094	16.7299	15.199
sp|Q9WUR9|KAD4_MOUSE	Ak4	14	21.2716	15.912	18.2636	14.0835	15.3215	15.1478
sp|Q920P5|KAD5_MOUSE	Ak5	7	15.2958	13.3637	14.2886	16.5013	20.3927	20.1579
sp|Q8VCP8|KAD6_MOUSE	Ak6	3	15.6983	12.0957	15.2812	18.9961	19.7736	18.1552
sp|O08715-4|AKAP1_MOUSE	Akap1	5	18.7876	20.2862	20.0931	15.9124	11.6998	13.221
sp|O88845|AKA10_MOUSE	Akap10	13	16.6685	15.6676	15.0043	17.0475	16.5848	19.0274
tr|E9Q777|E9Q777_MOUSE	Akap11	14	16.8722	15.0678	15.9922	16.8716	18.2975	16.8987
sp|Q9WTQ5|AKA12_MOUSE	Akap12	27	15.4002	15.5269	17.4632	17.7062	17.8515	16.052
sp|E9Q394|AKP13_MOUSE	Akap13	7	16.4191	15.1985	17.2122	16.352	17.3345	17.4837
sp|D3YVF0|AKAP5_MOUSE	Akap5	13	14.5387	12.1078	14.9898	18.327	20.4943	19.5425
tr|E9Q9K8|E9Q9K8_MOUSE	Akap6	1	18.4613	16.4991	18.9604	15.3061	15.7086	15.0644
sp|Q7TN79|AKA7G_MOUSE	Akap7	4	16.9142	16.5004	14.6059	17.4466	18.2451	16.2878
sp|Q9DBR0|AKAP8_MOUSE	Akap8	20	15.0713	13.5176	15.7071	18.369	19.6323	17.7027
sp|Q9R0L7|AKP8L_MOUSE	Akap8l	14	15.4582	13.693	15.8199	18.024	22.1318	14.873
tr|E9QQ10|E9QQ10_MOUSE	Akap9	26	17.6632	15.2754	16.8687	16.6416	16.9276	16.6235
sp|B1AXD8|AKIR2_MOUSE	Akirin2	4	15.5147	14.3417	17.2072	17.2773	20.4351	15.224
sp|Q9JII6|AK1A1_MOUSE	Akr1a1	34	15.3485	13.7784	14.2312	18.3993	17.3724	20.8704
sp|P45376|ALDR_MOUSE	Akr1b1	23	15.7438	16.1543	14.7165	17.1177	18.5388	17.7289
tr|G5E895|G5E895_MOUSE	Akr1b10	9	16.0598	14.6058	16.6002	18.1095	17.3468	17.278
sp|P45377|ALD2_MOUSE	Akr1b8	9	21.8222	18.9124	16.4966	15.3557	12.4955	14.9176
sp|Q8VC28|AK1CD_MOUSE	Akr1c13	4	15.5387	15.6615	15.7175	16.457	19.1307	17.4946
sp|Q9DCT1|AKCL2_MOUSE	Akr1e2	13	18.3903	18.2293	15.5829	15.6365	14.9159	17.245
sp|Q8CG76|ARK72_MOUSE	Akr7a2	12	18.8031	18.6656	15.9225	17.031	14.1435	15.4344
sp|P31750|AKT1_MOUSE	Akt1	8	14.3756	13.437	13.9929	18.654	19.0582	20.4823
sp|Q9D1F4|AKTS1_MOUSE	Akt1s1	3	16.246	15.7077	15.883	18.0951	16.6443	17.424
sp|Q60823|AKT2_MOUSE	Akt2	10	14.471	13.5826	14.933	18.6182	17.7645	20.6307
sp|Q9WUA6|AKT3_MOUSE	Akt3	10	16.5979	14.8514	15.4803	18.5118	15.8662	18.6923
sp|Q64362|AKTIP_MOUSE	Aktip	10	18.2889	16.3108	16.1697	16.5605	16.7612	15.9089
sp|P10518|HEM2_MOUSE	Alad	12	18.2071	16.7263	18.152	16.9197	14.5656	15.4293
sp|Q8VC19|HEM1_MOUSE	Alas1	1	15.9865	15.6339	18.3169	14.6112	18.0235	17.4281
sp|P07724|ALBU_MOUSE	Alb	23	14.9021	24.6207	19.515	13.4502	13.2993	14.2128
sp|Q61490|CD166_MOUSE	Alcam	14	14.0872	12.9814	15.3282	18.8314	20.7551	18.0167
sp|Q571I9|A16A1_MOUSE	Aldh16a1	7	16.9285	15.9551	15.0252	17.1349	15.7198	19.2365
sp|Q9Z110|P5CS_MOUSE	Aldh18a1	24	14.5288	14.1578	14.1198	19.0223	18.8549	19.3164
sp|P24549|AL1A1_MOUSE	Aldh1a1	27	17.1867	16.6295	15.5183	18.7631	12.2646	19.6379
sp|Q62148|AL1A2_MOUSE	Aldh1a2	1	11.3352	15.6774	31.9864	14.6236	14.2266	12.1508
sp|O35945|AL1A7_MOUSE	Aldh1a7	13	16.5964	15.7176	15.1608	16.8371	16.9004	18.7877
sp|Q9CZS1|AL1B1_MOUSE	Aldh1b1	10	14.8985	14.0491	15.9435	17.3147	18.8371	18.957
sp|Q8R0Y6|AL1L1_MOUSE	Aldh1l1	25	15.8902	14.7297	16.3226	16.2611	16.6651	20.1313
sp|Q8K009|AL1L2_MOUSE	Aldh1l2	14	14.1267	13.5065	14.8836	17.926	20.2419	19.3153
sp|P47738|ALDH2_MOUSE	Aldh2	25	15.2607	15.4456	20.3754	18.6105	14.2274	16.0805
sp|P47739|AL3A1_MOUSE	Aldh3a1	8	16.1102	29.9435	20.3784	14.1892	11.0383	8.34042
sp|P47740|AL3A2_MOUSE	Aldh3a2	20	18.2158	17.1288	16.5336	17.995	11.816	18.3108
tr|A0A140LJF9|A0A140LJF9_MOUSE	Aldh3a2	4	18.9634	18.5461	16.3756	17.5725	13.5935	14.949
sp|E9Q3E1|AL3B2_MOUSE	Aldh3b2	2	16.0314	16.776	19.27	19.9672	13.8976	14.0577
sp|Q8CHT0|AL4A1_MOUSE	Aldh4a1	20	16.2049	19.522	19.8272	15.2767	14.7997	14.3695
sp|Q8BWF0|SSDH_MOUSE	Aldh5a1	29	17.6356	17.2218	15.9662	17.2372	15.8124	16.1268
sp|Q9EQ20|MMSA_MOUSE	Aldh6a1	29	15.4745	17.2639	21.7199	16.3002	13.2781	15.9634
sp|Q9DBF1|AL7A1_MOUSE	Aldh7a1	21	18.4773	16.7069	17.0522	16.9058	15.3695	15.4883
sp|Q9JLJ2|AL9A1_MOUSE	Aldh9a1	21	17.2123	18.7969	16.2198	16.5833	14.6792	16.5085
tr|A6ZI44|A6ZI44_MOUSE	Aldoa	35	19.8575	21.8992	17.1654	12.5508	15.6751	12.852
sp|P05063|ALDOC_MOUSE	Aldoc	42	16.0596	17.7517	15.6422	16.3092	17.6206	16.6166
sp|Q921Q3|ALG1_MOUSE	Alg1	9	17.1225	14.9335	15.9969	18.2723	15.7284	17.9464
sp|Q3UGP8|AG10B_MOUSE	Alg10b	11	17.7232	14.1745	17.131	17.2711	17.0132	16.6869
sp|Q3TZM9|ALG11_MOUSE	Alg11	12	19.5519	17.8772	17.842	15.9434	12.5294	16.2561
sp|Q9D8C3|ALG13_MOUSE	Alg13	2	20.261	19.6534	19.0396	12.7082	15.8247	12.5132
sp|Q9D081|ALG14_MOUSE	Alg14	2	24.8132	17.9269	17.6633	10.974	14.3142	14.3084
sp|Q9DBE8|ALG2_MOUSE	Alg2	21	15.5039	14.2661	14.996	18.1488	19.1749	17.9102
sp|Q8K2A8|ALG3_MOUSE	Alg3	3	15.1756	14.2066	14.8227	18.06	20.2371	17.498
sp|Q9DB25|ALG5_MOUSE	Alg5	11	16.007	16.5122	15.5351	17.1934	15.0971	19.6552
sp|Q3TAE8|ALG6_MOUSE	Alg6	2	18.3549	15.8484	16.2243	18.4575	13.7739	17.3409
sp|Q8VDI9|ALG9_MOUSE	Alg9	9	16.244	16.4227	14.0876	17.3308	17.7227	18.1921
sp|P97793|ALK_MOUSE	Alk	4	17.4168	17.0549	15.3841	17.1544	15.5521	17.4376
sp|Q8K1E6|ALKB3_MOUSE	Alkbh3	2	17.9035	16.1618	16.422	17.3015	16.3483	15.863
sp|Q9D8F1|ALKB4_MOUSE	Alkbh4	1	17.0168	15.2157	17.3466	16.3199	15.1374	18.9636
sp|Q3TSG4|ALKB5_MOUSE	Alkbh5	16	19.5907	17.1947	17.3606	16.1276	14.3943	15.332
sp|Q8K2U2|ALKB6_MOUSE	Alkbh6	2	12.9713	11.1296	13.7483	20.284	22.3984	19.4684
sp|Q80Y20|ALKB8_MOUSE	Alkbh8	4	15.3313	14.5744	14.6369	17.9104	17.0137	20.5333
sp|Q8K4E0|ALMS1_MOUSE	Alms1	8	19.9883	17.2234	17.3188	15.1363	15.6465	14.6867
sp|P09242|PPBT_MOUSE	Alpl	7	15.994	15.1216	16.4253	19.24	16.463	16.7561
sp|Q920R0|ALS2_MOUSE	Als2	21	20.233	18.3691	18.4139	14.9175	14.4714	13.5952
sp|O08583|THOC4_MOUSE	Alyref	26	22.0178	20.5927	19.499	14.3869	10.1421	13.3616
tr|G3X9I4|G3X9I4_MOUSE	Alyref2	4	13.8803	11.4437	14.6499	19.8001	18.7077	21.5182
sp|O09174|AMACR_MOUSE	Amacr	18	20.653	19.5767	19.3991	14.2883	14.3479	11.735
sp|A2AH22|AMRA1_MOUSE	Ambra1	2	18.5029	15.9344	14.4698	16.4962	15.9539	18.6429
sp|Q8JZV7|NAGA_MOUSE	Amdhd2	5	18.4719	16.1442	15.2914	16.4036	15.2365	18.4524
sp|Q8CCJ4|AMER2_MOUSE	Amer2	17	20.0742	18.6606	18.3639	15.8439	13.809	13.2484
sp|Q9R049-2|AMFR_MOUSE	Amfr	6	15.1497	13.7744	15.2838	18.089	19.5576	18.1455
sp|Q80ZD8|AMGO1_MOUSE	Amigo1	7	15.0612	14.7136	14.1328	17.714	20.4166	17.9618
sp|Q80ZD9|AMGO2_MOUSE	Amigo2	10	14.7279	14.8202	15.2423	16.6564	18.7274	19.8258
sp|Q9JHT5|AMMR1_MOUSE	Ammecr1	2	21.4841	16.848	18.0173	14.9732	13.4874	15.19
sp|Q9D4H4|AMOL1_MOUSE	Amotl1	2	10.6812	9.82331	13.4783	17.4831	29.2313	19.3029
sp|Q8K371|AMOL2_MOUSE	Amotl2	3	17.6126	16.0536	16.0444	17.7342	17.7616	14.7936
sp|Q9DBT5|AMPD2_MOUSE	Ampd2	24	16.5649	15.8113	14.7753	17.4108	16.3432	19.0945
sp|O08739|AMPD3_MOUSE	Ampd3	12	16.4679	14.8233	15.9732	17.6487	17.1884	17.8985
sp|Q7TQF7|AMPH_MOUSE	Amph	27	15.2472	16.1218	15.2218	18.2745	17.4165	17.7183
tr|A0A668KM31|A0A668KM31_MOUSE	Amph	5	11.4478	11.183	13.2043	17.4863	33.6337	13.0449
sp|Q8CFA2|GCST_MOUSE	Amt	14	16.5009	15.2929	15.095	17.4021	16.2144	19.4947
sp|Q400C8|AMZ2_MOUSE	Amz2	2	17.2575	15.2324	15.6209	17.0672	17.2637	17.5582
sp|P53995|APC1_MOUSE	Anapc1	23	14.9901	13.5844	13.8545	19.3713	18.8285	19.3711
sp|Q9CPV2|APC16_MOUSE	Anapc16	2	16.7185	15.4215	16.9072	17.4319	15.8277	17.6932
sp|Q8BZQ7|ANC2_MOUSE	Anapc2	11	13.8435	11.3448	14.1095	19.1144	21.9368	19.651
sp|Q91W96|APC4_MOUSE	Anapc4	17	15.3321	14.5556	14.4779	18.2735	18.328	19.0329
sp|Q8BTZ4|APC5_MOUSE	Anapc5	20	15.3169	16.1069	13.7114	17.9551	17.9219	18.9877
sp|Q9WVM3|APC7_MOUSE	Anapc7	14	16.8718	15.0646	15.418	16.7463	17.9995	17.8999
sp|Q8K1C0|ANGE2_MOUSE	Angel2	5	17.3175	16.8871	16.5192	15.9914	17.1022	16.1826
sp|Q02357-6|ANK1_MOUSE	Ank1	26	15.6386	15.0164	15.1409	16.9355	19.0858	18.1827
sp|Q8C8R3-4|ANK2_MOUSE	Ank2	47	17.931	15.9504	16.7661	17.0871	15.9579	16.3075
sp|Q8C8R3-2|ANK2_MOUSE	Ank2	11	14.1677	13.4669	14.0278	18.0793	22.1298	18.1285
sp|G5E8K5|ANK3_MOUSE	Ank3	27	14.8823	13.5707	15.5113	18.3421	18.1796	19.5141
tr|A0A087WNU5|A0A087WNU5_MOUSE	Ank3	25	15.5608	14.1426	15.1166	18.4588	18.3241	18.3971
tr|S4R2K9|S4R2K9_MOUSE	Ank3	1	15.6705	16.6266	18.6975	15.3864	16.6921	16.9269
sp|Q810B6|ANFY1_MOUSE	Ankfy1	17	17.2436	17.301	16.0325	17.1312	15.2119	17.0799
sp|Q9JHZ2|ANKH_MOUSE	Ankh	9	13.9607	11.9	13.3249	18.4604	20.937	21.417
tr|E9PUR0|E9PUR0_MOUSE	Ankhd1	11	17.2673	14.5736	15.9609	17.3552	17.5228	17.3202
sp|Q6ZPS6|AKIB1_MOUSE	Ankib1	4	15.6735	13.2955	15.074	17.097	19.5651	19.2949
sp|Q6P1H6|ANKL2_MOUSE	Ankle2	11	16.3525	15.4667	15.8239	16.9761	17.8104	17.5705
sp|Q3TPE9|ANKY2_MOUSE	Ankmy2	16	17.0021	16.9348	15.2684	16.6661	16.8857	17.2429
sp|E9Q4F7|ANR11_MOUSE	Ankrd11	4	17.6994	17.1532	16.5681	15.9659	16.0376	16.5758
tr|G5E893|G5E893_MOUSE	Ankrd12	9	15.7141	15.1963	15.8344	17.8872	18.6182	16.7498
sp|Q80UP5|AN13A_MOUSE	Ankrd13a	13	17.5036	15.8451	16.1792	16.1591	17.5562	16.7568
sp|Q5F259-2|AN13B_MOUSE	Ankrd13b	1	14.1481	10.0951	14.0215	17.9627	22.2975	21.475
sp|Q3UX43|AN13C_MOUSE	Ankrd13c	3	14.7286	12.3402	13.5326	18.5795	19.8284	20.9907
sp|Q6PD24|AN13D_MOUSE	Ankrd13d	2	14.9833	13.0458	14.569	18.0918	19.7987	19.5115
sp|Q99NH0|ANR17_MOUSE	Ankrd17	27	15.4275	13.3344	15.6237	18.5263	19.2246	17.8635
sp|Q80VM7|ANR24_MOUSE	Ankrd24	4	14.5343	13.789	14.7012	18.0089	18.5052	20.4613
sp|Q811D2|ANR26_MOUSE	Ankrd26	2	18.0064	14.8051	15.0625	15.1888	22.1853	14.7519
sp|Q3UMR0|ANR27_MOUSE	Ankrd27	4	17.3038	16.1603	16.5663	17.0257	16.7029	16.241
sp|Q505D1|ANR28_MOUSE	Ankrd28	8	19.6315	17.2517	16.1836	17.3885	12.0274	17.5172
tr|D3YVV3|D3YVV3_MOUSE	Ankrd29	9	15.7384	13.9417	14.7521	17.5126	20.1192	17.9361
sp|Q8BXP5|PANKY_MOUSE	Ankrd33	1	26.9246	21.806	20.938	10.1958	11.4367	8.69891
sp|Q3U0L2|AN33B_MOUSE	Ankrd33b	8	29.5108	24.7931	24.434	8.29767	7.09333	5.87115
tr|B2RW11|B2RW11_MOUSE	Ankrd34a	2	13.7342	14.504	14.1764	19.5465	19.9022	18.1367
sp|B2RXR6|ANR44_MOUSE	Ankrd44	9	14.9984	13.4383	14.9237	18.2621	18.8819	19.4955
sp|Q8BTZ5|ANR46_MOUSE	Ankrd46	3	15.723	16.0303	16.954	17.0721	18.7773	15.4434
sp|Q8VE42|ANR49_MOUSE	Ankrd49	5	15.4681	15.0544	18.3786	17.3167	15.3947	18.3876
tr|F7BE84|F7BE84_MOUSE	Ankrd50	5	14.1131	13.1844	14.1097	18.0223	19.6697	20.9007
sp|Q8BTI7|ANR52_MOUSE	Ankrd52	2	14.0055	15.6515	14.5948	18.3321	17.7217	19.6944
sp|Q91WK7|ANR54_MOUSE	Ankrd54	5	20.7929	13.8914	18.5094	17.4434	14.0736	15.2893
sp|P59672-2|ANS1A_MOUSE	Anks1a	18	16.8521	15.7543	15.8554	17.0501	17.8472	16.6408
sp|Q8BIZ1|ANS1B_MOUSE	Anks1b	9	13.7091	13.6164	13.8775	17.8513	21.0728	19.8728
sp|Q9CZK6|ANKS3_MOUSE	Anks3	2	17.4677	12.4917	15.612	17.1716	19.7776	17.4795
sp|Q80UU1|ANKZ1_MOUSE	Ankzf1	1	16.1557	16.8409	18.8368	14.6749	15.6466	17.8451
sp|Q8BH79-4|ANO10_MOUSE	Ano10	7	15.5826	15.1752	16.5943	17.9278	16.5543	18.1658
sp|Q8CFW1|ANO2_MOUSE	Ano2	20	22.2921	18.7573	20.7109	14.205	14.1626	9.872
sp|Q6P9J9|ANO6_MOUSE	Ano6	6	13.8679	12.3347	15.5346	19.3156	18.465	20.4822
sp|Q6PB70|ANO8_MOUSE	Ano8	7	14.6463	13.0967	14.6152	16.7089	21.8092	19.1237
sp|O35381|AN32A_MOUSE	Anp32a	21	18.0236	16.011	15.9276	15.9049	18.4754	15.6575
sp|Q9EST5-2|AN32B_MOUSE	Anp32b	13	15.9272	18.2067	13.8864	17.0155	18.4663	16.498
sp|P97822|AN32E_MOUSE	Anp32e	28	19.8503	19.9424	18.7991	14.8971	13.201	13.3101
sp|P97449|AMPN_MOUSE	Anpep	17	15.6688	14.3166	18.3105	17.8651	16.807	17.0319
sp|Q501J2|ANKMT_MOUSE	Antkmt	5	14.7634	15.6717	14.099	17.5921	17.2274	20.6464
sp|P10107|ANXA1_MOUSE	Anxa1	17	16.91	13.1329	17.7016	16.1336	14.8848	21.2371
sp|P97384|ANX11_MOUSE	Anxa11	7	12.8976	16.8331	15.8321	17.852	17.3366	19.2486
sp|P07356|ANXA2_MOUSE	Anxa2	18	11.4633	20.8465	23.9874	15.6683	12.4215	15.6129
sp|O35639|ANXA3_MOUSE	Anxa3	21	15.6729	15.5975	16.5126	17.7202	17.3461	17.1507
sp|P97429|ANXA4_MOUSE	Anxa4	6	16.3418	14.8321	16.7692	17.0719	17.3097	17.6753
sp|P48036|ANXA5_MOUSE	Anxa5	28	17.5334	18.9101	16.218	16.5929	15.0258	15.7199
sp|P14824|ANXA6_MOUSE	Anxa6	29	17.5623	19.2096	16.5981	16.9912	13.4492	16.1894
tr|F8WIT2|F8WIT2_MOUSE	Anxa6	1	15.5035	16.6713	18.7642	17.0749	14.1049	17.8813
sp|Q07076|ANXA7_MOUSE	Anxa7	9	16.7612	14.7413	15.2666	17.0643	19.1104	17.0563
sp|O70423|AOC3_MOUSE	Aoc3	7	11.2452	14.2747	40.0323	11.8302	10.1549	12.4627
sp|O35643|AP1B1_MOUSE	Ap1b1	13	17.6919	17.792	16.3046	16.0627	16.8135	15.3353
sp|P22892|AP1G1_MOUSE	Ap1g1	28	18.4991	17.0291	16.8464	17.527	12.1662	17.9322
sp|P35585|AP1M1_MOUSE	Ap1m1	26	17.7342	21.0611	14.8633	16.4816	13.977	15.8828
sp|P61967|AP1S1_MOUSE	Ap1s1	8	16.7914	14.3927	15.2237	17.931	15.9904	19.6708
sp|Q9DB50|AP1S2_MOUSE	Ap1s2	8	15.7578	14.3463	15.2533	18.9948	18.7136	16.9342
sp|P17426-2|AP2A1_MOUSE	Ap2a1	28	15.3517	14.9993	14.7026	17.8737	18.583	18.4897
sp|P17427|AP2A2_MOUSE	Ap2a2	32	17.0847	16.7516	16.5125	16.9661	16.9813	15.7038
sp|Q9DBG3-2|AP2B1_MOUSE	Ap2b1	52	16.6011	14.0716	16.0698	17.8821	16.1135	19.262
sp|P84091|AP2M1_MOUSE	Ap2m1	34	17.5018	18.4889	15.7674	16.2778	15.3828	16.5814
sp|P62743|AP2S1_MOUSE	Ap2s1	15	20.6861	27.8776	15.0104	12.5259	10.5393	13.3607
sp|Q9Z1T1|AP3B1_MOUSE	Ap3b1	21	14.0413	14.0741	14.206	18.3043	20.4405	18.9338
sp|Q9JME5|AP3B2_MOUSE	Ap3b2	31	16.9207	16.7947	15.5241	17.2706	16.5714	16.9186
sp|O54774|AP3D1_MOUSE	Ap3d1	32	16.5532	13.9582	16.0455	17.667	18.3516	17.4244
sp|Q9JKC8|AP3M1_MOUSE	Ap3m1	11	16.1337	16.0541	15.1957	17.8001	17.6177	17.1988
sp|Q8R2R9|AP3M2_MOUSE	Ap3m2	31	15.9997	15.5072	14.9633	17.3083	19.0756	17.1458
sp|Q9DCR2|AP3S1_MOUSE	Ap3s1	7	20.7579	20.4353	17.4485	14.7349	10.6822	15.9412
tr|A0A286YDU3|A0A286YDU3_MOUSE	Ap3s1	1	17.2608	10.9702	13.782	18.0265	21.9748	17.9858
sp|Q8BSZ2|AP3S2_MOUSE	Ap3s2	8	19.7606	11.6134	14.636	16.7304	19.1456	18.114
sp|Q9WV76|AP4B1_MOUSE	Ap4b1	6	16.2826	13.1581	14.2964	17.308	20.4032	18.5517
sp|Q80V94|AP4E1_MOUSE	Ap4e1	9	16.3292	14.4689	14.904	17.3328	18.696	18.2692
sp|Q9JKC7|AP4M1_MOUSE	Ap4m1	6	16.5015	15.3467	15.5035	16.8014	17.9743	17.8725
sp|Q9WVL1|AP4S1_MOUSE	Ap4s1	1	15.6826	20.3549	10.5733	18.3195	16.3958	18.674
sp|Q3TAP4|AP5B1_MOUSE	Ap5b1	5	14.947	13.6584	14.0117	18.2696	19.1291	19.9842
sp|Q8BJ63|AP5M1_MOUSE	Ap5m1	2	15.2879	15.1038	14.8962	18.8554	17.4847	18.372
sp|Q3U829|AP5Z1_MOUSE	Ap5z1	5	15.5721	12.1324	15.1558	16.5951	20.3519	20.1927
sp|O88879|APAF_MOUSE	Apaf1	10	17.7645	14.3963	15.8942	17.1989	16.8996	17.8464
sp|B2RUJ5|APBA1_MOUSE	Apba1	12	15.3048	14.425	14.3806	18.3636	18.337	19.189
sp|P98084|APBA2_MOUSE	Apba2	4	14.4629	13.7361	13.7083	17.6564	20.3643	20.072
sp|Q9QXJ1|APBB1_MOUSE	Apbb1	12	16.5524	15.5068	16.9773	16.2328	18.2454	16.4853
sp|Q9DBR4|APBB2_MOUSE	Apbb2	2	14.3484	14.4305	15.1214	16.8827	22.1743	17.0427
sp|Q61315|APC_MOUSE	Apc	14	14.9721	14.361	14.8361	17.5545	19.0703	19.206
sp|Q9Z1K7|APCL_MOUSE	Apc2	3	14.2015	15.2408	16.2473	16.2828	19.1738	18.8538
sp|Q8R146|APEH_MOUSE	Apeh	26	20.0195	19.9018	17.9814	15.6535	13.1362	13.3076
sp|P28352|APEX1_MOUSE	Apex1	20	19.1364	17.7306	15.8397	16.4827	13.4103	17.4003
sp|Q68G58-2|APEX2_MOUSE	Apex2	2	20.933	20.3639	19.2673	12.8108	12.9274	13.6976
sp|Q8BVF7|APH1A_MOUSE	Aph1a	3	13.5731	15.0086	16.7886	16.9085	19.0588	18.6624
sp|O35841|API5_MOUSE	Api5	26	17.2514	15.5234	16.221	17.8073	16.2075	16.9894
sp|Q9WVQ5|MTNB_MOUSE	Apip	25	16.7696	15.2221	15.1427	17.9639	17.368	17.5337
sp|Q9D842|APLF_MOUSE	Aplf	3	18.7785	17.1592	17.5712	16.5796	12.2993	17.6122
sp|Q03157|APLP1_MOUSE	Aplp1	4	14.5214	14.5227	14.8722	17.9108	18.2179	19.9548
sp|Q06335|APLP2_MOUSE	Aplp2	19	14.6668	13.2388	16.2558	18.3139	19.7994	17.7253
tr|Q60709|Q60709_MOUSE	Aplp2	1	15.9673	15.7137	15.5173	18.078	16.0638	18.66
sp|Q9D7N9|APMAP_MOUSE	Apmap	22	17.1295	19.7804	16.1886	16.1477	13.8276	16.9262
sp|Q00623|APOA1_MOUSE	Apoa1	17	15.3105	14.115	19.2167	18.2946	16.8285	16.2347
sp|P06728|APOA4_MOUSE	Apoa4	8	15.9599	14.4826	20.63	14.8547	14.6115	19.4613
sp|Q9WV35|ABEC2_MOUSE	Apobec2	13	17.6005	19.1199	21.8108	14.9208	12.6141	13.9338
sp|P33622|APOC3_MOUSE	Apoc3	3	15.3493	14.9647	16.5612	18.2754	14.8347	20.0147
sp|P08226|APOE_MOUSE	Apoe	24	14.5968	12.6624	16.1432	19.6979	17.4395	19.4603
tr|Q8CCA5|Q8CCA5_MOUSE	Apol10a	2	15.731	12.9842	16.9066	20.3364	14.7938	19.248
sp|Q9DCZ4-3|MIC26_MOUSE	Apoo	12	18.3941	21.3945	17.5508	15.5065	13.8428	13.3113
sp|Q78IK4|MIC27_MOUSE	Apool	17	20.0654	20.9217	18.8347	15.0606	10.2589	14.8587
sp|P12023-2|A4_MOUSE	App	10	14.0537	12.5881	14.1314	18.5001	20.1404	20.5864
sp|Q9DAX9|APBP2_MOUSE	Appbp2	10	17.4455	15.5414	15.7329	16.6097	16.3682	18.3022
sp|Q8K3H0|DP13A_MOUSE	Appl1	29	19.1954	16.9923	15.2327	16.2449	16.1831	16.1516
sp|Q8K3G9|DP13B_MOUSE	Appl2	23	15.0146	13.4967	13.9432	17.9415	19.1266	20.4774
sp|P08030|APT_MOUSE	Aprt	8	15.4738	14.9403	13.9633	18.2766	16.9736	20.3725
sp|Q7TQC5|APTX_MOUSE	Aptx	6	13.7798	11.9009	14.6212	17.4646	23.0584	19.175
sp|Q02013|AQP1_MOUSE	Aqp1	7	28.7701	29.6223	27.297	5.81366	4.01852	4.4785
sp|P55088-3|AQP4_MOUSE	Aqp4	4	9.2158	9.30931	11.4031	18.8484	36.3347	14.8887
tr|A0A5F8MQ17|A0A5F8MQ17_MOUSE	Aqp4	1	6.53364	5.76784	12.5413	21.0739	33.4249	20.6583
sp|Q8CFQ3|AQR_MOUSE	Aqr	30	16.7727	15.3929	16.035	17.2272	17.6753	16.8969
sp|P04627|ARAF_MOUSE	Araf	8	17.0263	14.8123	15.8467	17.4517	14.7221	20.1409
tr|E9Q0P8|E9Q0P8_MOUSE	Araf	2	15.1586	12.8161	15.0556	18.4346	19.0078	19.5273
sp|Q4LDD4|ARAP1_MOUSE	Arap1	10	16.3591	14.8404	15.6676	16.7371	16.5369	19.8589
sp|Q8BZ05|ARAP2_MOUSE	Arap2	1	15.4452	15.2806	17.3319	16.3518	18.6674	16.9231
sp|Q5XJY5|COPD_MOUSE	Arcn1	26	17.6951	15.9514	16.6467	16.5704	16.0259	17.1105
sp|Q8CHG5|AREL1_MOUSE	Arel1	1	18.0794	16.7889	16.8753	17.8409	9.26165	21.1538
sp|Q8BSL7|ARF2_MOUSE	Arf2	32	17.1099	18.3803	14.6456	17.2546	15.2227	17.3868
sp|P61205|ARF3_MOUSE	Arf3	2	17.83	14.3499	15.2672	17.7358	15.1548	19.6624
sp|P61750|ARF4_MOUSE	Arf4	11	15.4242	15.5157	15.3818	18.3544	16.5843	18.7397
sp|P84084|ARF5_MOUSE	Arf5	14	17.2159	15.9419	16.1573	17.7546	14.4611	18.4693
sp|P62331|ARF6_MOUSE	Arf6	16	15.8243	15.5773	15.3224	19.3092	14.5858	19.381
sp|Q9EPJ9|ARFG1_MOUSE	Arfgap1	24	17.2073	16.3483	15.1477	17.0674	16.9201	17.3091
tr|V9GXM1|V9GXM1_MOUSE	Arfgap1	3	26.8194	24.497	15.9803	14.7566	6.09742	11.8494
sp|Q99K28-2|ARFG2_MOUSE	Arfgap2	14	19.1946	17.587	16.0281	16.3329	14.232	16.6255
sp|Q9D8S3|ARFG3_MOUSE	Arfgap3	19	16.1225	14.5114	15.4233	17.9357	18.2555	17.7516
sp|G3X9K3|BIG1_MOUSE	Arfgef1	33	17.0295	15.2958	16.0298	16.6988	18.6714	16.2747
sp|A2A5R2|BIG2_MOUSE	Arfgef2	29	16.8452	15.4144	15.4673	17.8172	17.65	16.8059
sp|Q3UGY8|BIG3_MOUSE	Arfgef3	21	14.6237	13.3303	14.1681	18.111	20.4127	19.3542
tr|A2RSX9|A2RSX9_MOUSE	Arfip1	18	16.3626	14.9949	15.4498	17.6247	18.2632	17.3048
sp|Q8K221|ARFP2_MOUSE	Arfip2	18	18.1846	17.1422	16.2838	16.8132	14.615	16.9612
sp|Q8BXL7|ARFRP_MOUSE	Arfrp1	2	17.4305	14.5845	17.1314	18.7137	13.6455	18.4944
sp|Q61176|ARGI1_MOUSE	Arg1	2	12.7768	12.0268	12.6814	13.2206	34.0626	15.2319
sp|O08691|ARGI2_MOUSE	Arg2	10	19.221	16.726	19.2373	16.8207	16.4708	11.5242
sp|Q3UL36|ARGL1_MOUSE	Arglu1	13	14.0335	13.9459	15.907	17.8953	21.5497	16.6685
tr|A2AH25|A2AH25_MOUSE	Arhgap1	33	15.3697	15.5185	14.4078	17.3479	19.4165	17.9396
sp|Q6Y5D8|RHG10_MOUSE	Arhgap10	7	19.1255	16.3504	18.8543	15.1901	17.2296	13.2501
sp|Q8C0D4|RHG12_MOUSE	Arhgap12	13	16.7105	15.1882	15.6455	17.0707	17.4543	17.9307
sp|Q3UIA2|RHG17_MOUSE	Arhgap17	11	14.9173	14.3582	15.8757	18.797	17.8848	18.1671
sp|Q8K0Q5|RHG18_MOUSE	Arhgap18	8	14.3074	13.0002	15.4508	18.1281	18.8638	20.2498
tr|B7ZCJ1|B7ZCJ1_MOUSE	Arhgap21	19	14.6527	14.6732	14.9645	18.0055	19.4946	18.2094
sp|Q69ZH9|RHG23_MOUSE	Arhgap23	8	13.1874	11.4635	14.8057	19.1255	22.4051	19.0128
sp|Q8C4V1|RHG24_MOUSE	Arhgap24	12	21.94	19.7151	19.2179	13.6773	12.2657	13.184
sp|Q6ZQ82|RHG26_MOUSE	Arhgap26	16	16.4966	15.5791	15.4367	17.0791	16.7667	18.6418
sp|A2AB59|RHG27_MOUSE	Arhgap27	2	13.4108	12.5758	14.1442	18.7809	18.1025	22.9859
sp|Q8CGF1|RHG29_MOUSE	Arhgap29	2	15.6813	13.6229	17.224	13.9188	20.8652	18.6878
sp|A6X8Z5|RHG31_MOUSE	Arhgap31	4	15.139	13.3376	14.9075	17.6705	17.7359	21.2095
sp|Q811P8|RHG32_MOUSE	Arhgap32	20	15.7894	14.3771	14.633	17.7494	18.9168	18.5344
sp|Q80YF9|RHG33_MOUSE	Arhgap33	3	13.9752	13.1382	13.5628	18.6539	20.332	20.338
sp|Q91YM2|RHG35_MOUSE	Arhgap35	21	16.1316	15.2203	14.7837	17.0902	17.4657	19.3085
sp|P59281|RHG39_MOUSE	Arhgap39	8	15.9392	14.5253	14.4025	17.0098	19.3354	18.7879
sp|B2RQE8|RHG42_MOUSE	Arhgap42	1	14.4437	13.119	15.3089	19.6764	18.5347	18.9172
sp|Q5SSM3|RHG44_MOUSE	Arhgap44	11	15.5815	15.3026	14.4556	18.4741	17.4179	18.7683
sp|Q3TBD2|HMHA1_MOUSE	Arhgap45	1	12.7373	10.288	14.7001	19.3835	23.4902	19.4009
tr|E9PYT0|E9PYT0_MOUSE	Arhgap5	20	17.0748	15.1417	16.1335	17.1197	17.3703	17.16
sp|O54834|RHG06_MOUSE	Arhgap6	1	7.46712	13.3094	15.6295	19.236	23.4234	20.9346
sp|Q99PT1|GDIR1_MOUSE	Arhgdia	28	15.5696	14.7234	16.0934	17.053	17.009	19.5517
sp|Q61599|GDIR2_MOUSE	Arhgdib	13	13.682	12.4925	16.1717	19.6463	21.3902	16.6173
sp|Q61210-5|ARHG1_MOUSE	Arhgef1	11	15.9872	15.1468	15.5965	17.046	17.473	18.7506
sp|Q8C033|ARHGA_MOUSE	Arhgef10	2	17.3232	14.8704	15.4142	17.7226	12.7361	21.9334
sp|A2AWP8|ARGAL_MOUSE	Arhgef10l	8	17.7688	16.2649	15.9431	16.1564	16.551	17.3158
tr|Q68FM7|Q68FM7_MOUSE	Arhgef11	17	14.2908	16.8002	14.4442	16.5494	21.2177	16.6978
sp|Q8R4H2|ARHGC_MOUSE	Arhgef12	24	15.96	14.6793	14.7903	17.888	17.7651	18.9172
sp|Q80U35|ARHGH_MOUSE	Arhgef17	15	14.0827	12.8175	13.2073	18.5167	20.7117	20.664
sp|Q6P9R4|ARHGI_MOUSE	Arhgef18	11	16.355	15.5894	15.7437	17.1554	18.0426	17.1139
sp|Q8BWA8|ARHGJ_MOUSE	Arhgef19	2	17.945	19.2546	17.6906	15.9509	15.5828	13.576
sp|Q60875|ARHG2_MOUSE	Arhgef2	12	20.2386	18.584	17.0417	15.4766	15.2124	13.4467
sp|Q9CWR0|ARHGP_MOUSE	Arhgef25	2	16.7999	18.0597	18.1214	16.4813	14.1817	16.356
tr|D3YYY8|D3YYY8_MOUSE	Arhgef26	7	19.279	17.1054	17.0817	15.9122	16.3549	14.2667
sp|Q7TNR9|ARHG4_MOUSE	Arhgef4	1	16.8326	13.8538	15.3081	16.0606	20.0303	17.9147
sp|Q3UPH7|ARH40_MOUSE	Arhgef40	5	14.0184	12.7202	15.3991	17.8415	19.3509	20.6698
sp|Q8K4I3|ARHG6_MOUSE	Arhgef6	1	17.5472	14.8102	16.9535	17.9322	15.6045	17.1524
sp|Q9ES28|ARHG7_MOUSE	Arhgef7	23	15.3844	13.5861	15.7599	17.5369	18.2691	19.4636
sp|Q3UTH8-4|ARHG9_MOUSE	Arhgef9	12	15.9239	14.1529	14.8623	17.4907	19.5993	17.9708
sp|A2BH40|ARI1A_MOUSE	Arid1a	28	16.2208	14.1468	15.9253	17.643	18.4045	17.6596
sp|E9Q4N7|ARI1B_MOUSE	Arid1b	22	17.5852	16.7847	15.4077	17.4705	14.248	18.504
sp|E9Q7E2|ARID2_MOUSE	Arid2	16	18.2923	16.7753	16.3501	16.0623	16.3249	16.195
sp|Q9Z1N7|ARI3B_MOUSE	Arid3b	3	23.5557	20.7287	18.6527	12.6539	9.30235	15.1066
sp|F8VPQ2|ARI4A_MOUSE	Arid4a	10	17.7964	15.7452	16.9116	16.1984	17.2095	16.1389
sp|A2CG63|ARI4B_MOUSE	Arid4b	15	17.1062	14.9561	16.4181	17.2146	17.2705	17.0345
sp|Q8BM75|ARI5B_MOUSE	Arid5b	1	14.6973	12.2071	13.2598	15.7959	25.8011	18.2388
sp|Q9Z1K5|ARI1_MOUSE	Arih1	13	17.5983	18.1587	15.5458	16.8848	15.7358	16.0766
sp|Q9Z1K6|ARI2_MOUSE	Arih2	10	18.0574	17.1447	15.3369	15.1078	17.644	16.7091
sp|P61211|ARL1_MOUSE	Arl1	8	17.2883	15.5758	17.001	18.1074	13.7681	18.2594
sp|Q9QXJ4|ARL10_MOUSE	Arl10	7	13.7987	12.0338	13.8911	19.4867	21.1262	19.6634
sp|Q640N2|AR13B_MOUSE	Arl13b	6	29.5768	24.058	23.7637	8.26079	7.49314	6.84762
sp|Q8BIX3|AL14E_MOUSE	Arl14ep	5	15.1149	14.7591	14.6989	17.9244	18.6574	18.8453
sp|Q8BGR6|ARL15_MOUSE	Arl15	4	15.7141	13.602	14.7083	17.606	18.8981	19.4715
sp|Q9D0J4|ARL2_MOUSE	Arl2	14	15.476	15.8245	14.2543	17.311	18.3915	18.7427
sp|Q9D385|AR2BP_MOUSE	Arl2bp	8	20.1654	14.87	17.5816	17.1364	13.7918	16.4548
sp|Q9WUL7|ARL3_MOUSE	Arl3	25	25.168	24.812	19.8101	11.5592	9.58904	9.06168
sp|P61208|ARL4C_MOUSE	Arl4c	4	14.0686	14.8497	14.8246	17.6622	19.3573	19.2376
sp|Q99PE9|ARL4D_MOUSE	Arl4d	2	26.8419	20.5458	23.6909	10.5973	10.4718	7.85231
sp|Q80ZU0|ARL5A_MOUSE	Arl5a	2	15.465	12.6914	16.0222	17.6386	19.2643	18.9184
sp|Q9D4P0|ARL5B_MOUSE	Arl5b	2	21.1978	16.7013	17.9982	12.2021	15.4208	16.4798
sp|O88848-2|ARL6_MOUSE	Arl6	20	25.8835	24.1835	20.3008	10.8483	9.22234	9.56154
sp|O88848|ARL6_MOUSE	Arl6	1	15.1922	10.7889	17.2791	17.1588	24.2112	15.3698
sp|Q9JKW0|AR6P1_MOUSE	Arl6ip1	8	17.3265	13.38	17.1056	16.69	17.0045	18.4932
sp|Q9JM93|AR6P4_MOUSE	Arl6ip4	4	14.3475	13.5735	14.0441	19.3195	18.9606	19.7546
sp|Q8R5J9|PRAF3_MOUSE	Arl6ip5	14	18.1143	16.6736	16.4426	15.7858	16.3373	16.6464
sp|Q8BH07|AR6P6_MOUSE	Arl6ip6	1	14.6064	9.4939	16.7952	17.0669	22.1868	19.8507
sp|Q8VEH3|ARL8A_MOUSE	Arl8a	20	16.2762	19.6487	14.2238	16.6822	14.1625	19.0065
sp|Q9CQW2|ARL8B_MOUSE	Arl8b	23	16.6275	22.1894	14.1798	15.0413	13.999	17.9629
sp|Q9D7A8|ARMC1_MOUSE	Armc1	11	16.2736	12.4083	16.4709	17.9278	20.274	16.6453
sp|Q9D0L7|ARM10_MOUSE	Armc10	14	17.1804	15.7055	16.3581	15.457	18.3636	16.9355
sp|Q5EBP3|ARMC5_MOUSE	Armc5	2	15.4947	14.1388	14.4071	17.0453	19.6351	19.279
sp|Q8BNU0|ARMC6_MOUSE	Armc6	13	14.5496	13.7067	14.5862	18.5778	21.6363	16.9434
sp|Q3UJZ3|ARMC7_MOUSE	Armc7	1	21.4924	15.8367	15.5366	15.6346	15.0452	16.4545
sp|Q9DBR3|ARMC8_MOUSE	Armc8	17	18.1312	13.326	16.5634	16.7139	16.2397	19.0256
sp|Q9D2I5-3|ARMC9_MOUSE	Armc9	2	14.3021	12.4618	17.3871	15.4135	28.3454	12.0901
sp|Q9CX83|ARMX1_MOUSE	Armcx1	3	13.5417	11.7943	12.6342	18.958	19.1917	23.8801
sp|Q6A058|ARMX2_MOUSE	Armcx2	5	12.4461	10.3408	12.5054	19.1377	20.7222	24.8478
sp|Q8BHS6|ARMX3_MOUSE	Armcx3	15	16.7334	15.4351	15.4794	16.604	17.3715	18.3766
tr|E9PWM3|E9PWM3_MOUSE	Armcx4	2	14.5042	11.5445	13.9226	18.8138	19.6908	21.5241
sp|Q6PD19|ARMD3_MOUSE	Armh3	15	16.7482	14.917	15.1358	17.1365	17.3232	18.7393
sp|A6H630|ARMT1_MOUSE	Armt1	12	19.7509	20.222	16.4229	15.559	13.7308	14.3143
sp|P53762|ARNT_MOUSE	Arnt	6	16.5982	15.1145	16.7454	16.4018	17.7403	17.3998
sp|Q61324|ARNT2_MOUSE	Arnt2	3	15.6833	12.7132	14.4719	17.695	17.6492	21.7874
sp|Q9WTL8|BMAL1_MOUSE	Arntl	4	16.2525	14.8645	15.6038	16.2301	18.5521	18.4969
sp|Q9R0Q6|ARC1A_MOUSE	Arpc1a	13	19.604	18.7643	15.8822	16.3473	13.1059	16.2963
sp|Q9WV32|ARC1B_MOUSE	Arpc1b	6	14.5035	13.1837	16.4124	18.2387	17.7719	19.8897
sp|Q9CVB6|ARPC2_MOUSE	Arpc2	27	18.1429	17.7487	14.7974	16.4458	15.8948	16.9705
sp|Q9JM76|ARPC3_MOUSE	Arpc3	14	18.3081	15.7099	16.8331	15.7688	16.1521	17.2281
sp|P59999|ARPC4_MOUSE	Arpc4	12	19.07	13.7044	15.45	13.8613	18.2257	19.6888
sp|Q9CPW4|ARPC5_MOUSE	Arpc5	14	13.4344	14.8776	14.4039	18.6371	21.1151	17.5319
sp|Q9D898|ARP5L_MOUSE	Arpc5l	15	17.5214	19.8339	15.2944	16.6329	13.6107	17.1067
sp|Q9D0A3|ARPIN_MOUSE	Arpin	16	16.6716	15.4364	16.494	17.9179	16.9794	16.5007
sp|P56212|ARP19_MOUSE	Arpp19	2	20.8998	16.0717	18.471	18.142	12.135	14.2804
sp|Q9EQP6|ARRC_MOUSE	Arr3	14	20.5754	21.5786	16.1536	14.3474	8.82704	18.5178
sp|Q8BWG8|ARRB1_MOUSE	Arrb1	28	20.8688	22.4292	15.8453	13.4214	10.69	16.7454
sp|Q91YI4-2|ARRB2_MOUSE	Arrb2	5	15.4261	10.9128	16.592	18.3101	22.2045	16.5545
sp|P50428|ARSA_MOUSE	Arsa	11	15.0995	14.0856	15.1489	18.2023	18.0983	19.3654
sp|P50429|ARSB_MOUSE	Arsb	10	13.7724	13.8838	15.0352	19.8259	15.8623	21.6203
sp|Q3TYD4|ARSG_MOUSE	Arsg	2	21.3248	17.5507	18.382	13.4967	15.171	14.0747
sp|Q8R2G4|NAR3_MOUSE	Art3	3	6.76368	31.4644	36.2969	7.54984	9.95949	7.96568
sp|P98203|ARVC_MOUSE	Arvcf	25	15.2317	12.9608	14.3707	18.8395	16.8349	21.7624
sp|C0HK80|ARXS2_MOUSE	Arxes2	11	17.29	16.9546	15.9735	17.0552	16.249	16.4778
sp|Q91WU5|AS3MT_MOUSE	As3mt	21	18.6695	16.4067	16.437	16.6655	15.6399	16.1813
sp|Q9WV54|ASAH1_MOUSE	Asah1	14	14.6961	13.023	14.9122	20.2688	17.1489	19.9511
sp|Q9QWY8|ASAP1_MOUSE	Asap1	25	16.731	15.3414	15.2995	17.0516	18.9126	16.664
sp|Q7SIG6|ASAP2_MOUSE	Asap2	23	15.29	14.5109	13.6171	17.9056	18.0466	20.6297
sp|Q8VBX0|ASB13_MOUSE	Asb13	2	19.0905	16.0395	15.7922	16.2493	17.2671	15.5614
sp|Q9WV72|ASB3_MOUSE	Asb3	2	16.7474	15.9992	15.8864	17.0704	16.8254	17.4712
sp|Q91ZU1|ASB6_MOUSE	Asb6	5	19.0537	17.0259	16.2515	15.3911	16.2353	16.0424
sp|Q9D8Z1|ASCC1_MOUSE	Ascc1	3	19.9875	14.2496	17.8102	15.4645	16.7709	15.7173
sp|Q91WR3-3|ASCC2_MOUSE	Ascc2	2	22.0142	14.1933	22.1954	13.7026	15.8558	12.0386
sp|E9PZJ8|ASCC3_MOUSE	Ascc3	7	23.3291	19.7876	19.8331	12.0029	12.4592	12.5881
sp|Q9CQE6|ASF1A_MOUSE	Asf1a	15	17.7895	17.015	16.5154	16.6033	16.7409	15.3359
sp|Q99MY8|ASH1L_MOUSE	Ash1l	6	15.8613	14.1185	15.5733	17.0053	19.6475	17.7941
sp|Q91X20|ASH2L_MOUSE	Ash2l	25	16.1835	14.3107	15.8174	17.944	18.5454	17.1989
sp|Q6NXK8-2|ASIC1_MOUSE	Asic1	1	13.7529	12.824	13.9704	18.6003	20.9923	19.8601
sp|Q925H0|ASIC2_MOUSE	Asic2	6	13.794	9.93105	13.762	17.4554	25.2533	19.8041
sp|Q7TNS7|ASIC4_MOUSE	Asic4	1	15.6798	13.8319	14.6102	17.5303	19.739	18.6088
sp|Q91YI0|ARLY_MOUSE	Asl	27	17.4593	17.1501	16.4729	16.5315	16.1826	16.2037
sp|Q61024|ASNS_MOUSE	Asns	19	11.785	11.0281	11.2185	22.7423	20.7286	22.4975
sp|Q8BSY0|ASPH_MOUSE	Asph	23	13.8873	14.7302	15.8894	19.9487	16.2269	19.3176
sp|Q8BSY0-2|ASPH_MOUSE	Asph	2	1.6544	42.7688	48.0721	2.00274	3.1082	2.39377
sp|Q80VP9|ASPH2_MOUSE	Asphd2	4	18.8192	15.8427	15.0895	16.7311	16.3553	17.1622
sp|Q99MQ4|ASPN_MOUSE	Aspn	2	9.2362	14.7912	41.7968	10.2953	13.2513	10.6292
sp|Q09PK2|APRV1_MOUSE	Asprv1	2	12.7961	23.5514	18.49	15.6507	13.0874	16.4244
sp|Q8VBT9|ASPC1_MOUSE	Aspscr1	12	15.2582	14.0922	13.9933	18.1797	18.9926	19.4841
sp|Q8C0M9|ASGL1_MOUSE	Asrgl1	22	20.5038	19.6882	17.8611	15.0326	12.5829	14.3314
sp|P16460|ASSY_MOUSE	Ass1	27	16.2097	16.7043	15.4188	17.4844	14.7093	19.4735
sp|Q61137|ASTN1_MOUSE	Astn1	11	17.3505	15.6004	15.0964	17.707	17.2474	16.9982
sp|Q80Z10|ASTN2_MOUSE	Astn2	5	17.1098	14.1814	14.5916	18.1106	17.7764	18.2303
sp|Q8BZ32|ASXL2_MOUSE	Asxl2	6	16.8676	15.9767	16.812	17.0263	16.8529	16.4645
sp|Q9D5T0|ATAD1_MOUSE	Atad1	19	17.2448	17.8118	16.204	15.9062	16.7263	16.107
sp|Q8CDM1|ATAD2_MOUSE	Atad2	2	17.0765	11.3877	18.5891	17.1842	22.0674	13.6951
tr|E9Q166|E9Q166_MOUSE	Atad2b	25	20.823	18.2332	19.4692	14.049	14.4053	13.0203
sp|Q925I1|ATAD3_MOUSE	Atad3	28	16.0322	15.599	16.2363	17.7513	16.7022	17.6791
sp|Q8K341|ATAT_MOUSE	Atat1	3	13.5451	14.2001	13.9217	17.5646	22.8938	17.8747
sp|Q8BHE3|ATCAY_MOUSE	Atcay	6	15.9526	15.3961	15.8852	18.4573	14.4567	19.8521
sp|Q9Z2A5|ATE1_MOUSE	Ate1	20	19.0018	19.086	16.7924	16.121	12.9073	16.0916
tr|A0A1L1SQ41|A0A1L1SQ41_MOUSE	Ate1	4	18.1022	15.9301	16.043	17.9556	14.5756	17.3935
sp|P81269|ATF1_MOUSE	Atf1	6	18.0151	16.0823	18.7359	16.5441	16.3356	14.2871
sp|P16951|ATF2_MOUSE	Atf2	9	15.315	13.4129	16.5094	18.8607	19.0237	16.8784
sp|O35451|ATF6B_MOUSE	Atf6b	1	15.5836	17.0935	14.3218	21.3061	17.1725	14.5224
sp|Q8R0S1|ATF7_MOUSE	Atf7	1	13.9585	8.75238	15.7023	21.0869	23.5825	16.9173
sp|Q7TT18|MCAF1_MOUSE	Atf7ip	14	15.9615	13.2088	14.9945	16.9888	19.7364	19.11
sp|Q9D8Z6|ATGA1_MOUSE	Atg101	3	16.0432	13.9626	15.0207	17.0177	19.784	18.1718
sp|Q9CQY1|ATG12_MOUSE	Atg12	3	14.4245	14.1115	16.6088	17.8535	20.6116	16.3901
sp|Q91YI1|ATG13_MOUSE	Atg13	4	20.0622	19.0361	16.4189	15.9683	13.3337	15.1807
sp|Q8CDJ3|BAKOR_MOUSE	Atg14	1	20.2825	19.6121	16.2448	16.018	7.55154	20.2911
sp|Q8C0J2|A16L1_MOUSE	Atg16l1	11	14.4488	14.6251	16.5757	17.5127	20.7079	16.1298
sp|Q6P4T0|ATG2A_MOUSE	Atg2a	6	15.9783	13.8411	15.5502	17.5978	18.7799	18.2527
sp|Q80XK6|ATG2B_MOUSE	Atg2b	21	14.1503	12.8786	13.8274	17.9715	22.7529	18.4193
sp|Q9CPX6|ATG3_MOUSE	Atg3	7	17.558	18.1821	15.8407	16.7674	15.3842	16.2676
sp|Q8C9S8|ATG4A_MOUSE	Atg4a	1	17.4502	16.3567	15.6633	16.974	16.7486	16.8071
sp|Q8BGE6|ATG4B_MOUSE	Atg4b	9	17.0422	17.2497	14.0982	17.5594	16.0389	18.0116
sp|Q811C2|ATG4C_MOUSE	Atg4c	9	18.2747	18.8713	16.5595	14.6441	15.7638	15.8866
sp|Q99J83|ATG5_MOUSE	Atg5	6	17.4831	15.2208	17.4258	16.4302	16.8748	16.5653
sp|Q9D906|ATG7_MOUSE	Atg7	20	16.2197	13.1777	15.39	19.1505	17.7202	18.342
tr|A0A087WP33|A0A087WP33_MOUSE	Atg9a	7	15.6698	14.9334	14.1666	18.1106	18.4249	18.6947
sp|Q9CWJ9|PUR9_MOUSE	Atic	27	15.1922	14.6048	14.4225	18.9361	17.896	18.9483
sp|Q8BH66|ATLA1_MOUSE	Atl1	24	14.6462	13.8486	13.977	18.5986	19.8332	19.0963
sp|Q6PA06|ATLA2_MOUSE	Atl2	23	15.9385	15.8073	17.3629	16.286	17.3297	17.2756
sp|Q91YH5|ATLA3_MOUSE	Atl3	20	14.1015	14.0902	16.9225	17.7665	19.2123	17.907
sp|Q62388|ATM_MOUSE	Atm	7	14.1331	13.4297	14.3177	17.7154	20.561	19.843
sp|O35126|ATN1_MOUSE	Atn1	5	14.6073	12.409	12.6902	20.1278	20.1117	20.054
sp|O08997|ATOX1_MOUSE	Atox1	10	17.0907	17.4519	16.7118	17.402	14.0454	17.2981
sp|P98197|AT11A_MOUSE	Atp11a	7	15.8344	14.4206	16.6064	17.0132	18.3072	17.8182
sp|Q6DFW5|AT11B_MOUSE	Atp11b	8	18.1508	16.4883	17.0716	16.0818	16.3213	15.8862
sp|Q9QZW0|AT11C_MOUSE	Atp11c	4	12.9677	11.13	14.9429	18.739	21.4222	20.7982
sp|Q9EPE9|AT131_MOUSE	Atp13a1	18	15.3258	14.0622	15.4948	18.321	17.4845	19.3117
sp|Q9CTG6|AT132_MOUSE	Atp13a2	1	18.9858	15.2433	15.4401	19.1889	13.3254	17.8164
sp|Q5XF89-2|AT133_MOUSE	Atp13a3	6	15.498	14.3367	14.8	16.9819	19.1707	19.2127
sp|Q8VDN2|AT1A1_MOUSE	Atp1a1	73	16.4656	16.3368	15.9415	17.9076	17.2776	16.071
sp|Q6PIE5|AT1A2_MOUSE	Atp1a2	33	11.8095	15.9917	18.4552	19.4295	16.5989	17.7153
sp|Q6PIC6|AT1A3_MOUSE	Atp1a3	30	21.0802	19.7255	17.008	15.2366	12.4168	14.5329
sp|P14094|AT1B1_MOUSE	Atp1b1	28	16.6105	15.3595	15.2978	17.8249	17.0753	17.8318
sp|P14231|AT1B2_MOUSE	Atp1b2	21	17.2323	16.0583	16.6443	16.4078	14.935	18.7222
sp|P97370|AT1B3_MOUSE	Atp1b3	28	14.7612	17.8527	14.3042	18.4289	15.6221	19.0309
sp|Q99ME6|AT1B4_MOUSE	Atp1b4	1	12.8178	16.2052	18.3649	14.0394	24.6488	13.9238
tr|G3UW46|G3UW46_MOUSE	Atp23	1	16.0238	15.9739	15.9499	17.5268	16.6626	17.8631
sp|Q8R429|AT2A1_MOUSE	Atp2a1	27	1.15765	44.43	49.873	1.0953	2.16543	1.27866
tr|F6RQN3|F6RQN3_MOUSE	Atp2a1	1	NA	71.2338	27.2446	0.11065	0.844892	0.566078
sp|O55143|AT2A2_MOUSE	Atp2a2	28	13.9669	23.638	24.3702	13.0984	11.1982	13.7283
sp|Q64518-1|AT2A3_MOUSE	Atp2a3	16	1.4153	46.719	46.8001	1.47536	2.06886	1.52133
sp|G5E829|AT2B1_MOUSE	Atp2b1	38	15.4206	14.9768	15.2897	18.5453	17.7581	18.0094
tr|A0A1W2P772|A0A1W2P772_MOUSE	Atp2b1	7	16.8132	14.8076	15.433	18.6968	15.7094	18.5401
tr|F8WHB1|F8WHB1_MOUSE	Atp2b2	28	14.7723	13.5291	14.6413	18.2659	21.5441	17.2473
tr|S4R1C4|S4R1C4_MOUSE	Atp2b2	5	14.2615	13.5041	14.3391	19.0218	20.0557	18.8179
tr|Q0VF55|Q0VF55_MOUSE	Atp2b3	22	17.0554	16.9281	15.2733	17.4739	15.813	17.4563
tr|E9Q828|E9Q828_MOUSE	Atp2b4	20	15.6005	14.4266	15.8684	17.0524	17.914	19.1381
sp|Q80XR2|AT2C1_MOUSE	Atp2c1	28	15.7899	15.0112	15.3343	17.3185	18.2381	18.308
tr|A2AKU9|A2AKU9_MOUSE	Atp5c1	2	1.4761	56.1069	35.8827	1.76653	2.55973	2.20806
sp|Q03265|ATPA_MOUSE	Atp5f1a	34	16.0801	30.9123	14.3645	13.8259	12.2451	12.5721
sp|P56480|ATPB_MOUSE	Atp5f1b	35	20.9743	22.3542	17.4209	13.401	14.5949	11.2547
sp|Q91VR2|ATPG_MOUSE	Atp5f1c	30	19.4963	21.3084	18.1465	14.9584	12.5881	13.5023
sp|Q9D3D9|ATPD_MOUSE	Atp5f1d	15	16.5454	15.839	19.2892	16.7179	18.4472	13.1612
sp|P56382|ATP5E_MOUSE	Atp5f1e	2	15.5827	15.1046	23.6119	14.5035	20.04	11.1574
sp|O35143|ATIF1_MOUSE	Atp5if1	5	15.9987	12.7773	16.3392	18.8471	19.2588	16.779
sp|P56383|AT5G2_MOUSE	Atp5mc2	5	16.1625	18.587	18.3669	14.8445	21.3306	10.7085
sp|Q06185|ATP5I_MOUSE	Atp5me	12	19.3624	19.2247	20.9744	15.8137	11.8865	12.7382
sp|P56135|ATPK_MOUSE	Atp5mf	7	16.4045	13.3255	18.4253	15.8699	20.7841	15.1908
sp|Q9CPQ8|ATP5L_MOUSE	Atp5mg	13	23.4856	13.2852	20.982	12.5433	13.9159	15.788
sp|P56379|ATP68_MOUSE	Atp5mj	5	24.2757	14.3213	20.9096	13.6212	11.1267	15.7455
sp|Q78IK2|ATPMK_MOUSE	Atp5mk	2	20.7304	18.8107	19.2645	14.3443	10.9553	15.8948
sp|Q9CQQ7|AT5F1_MOUSE	Atp5pb	28	19.2586	14.3826	20.0473	14.4712	17.8026	14.0378
sp|Q9DCX2|ATP5H_MOUSE	Atp5pd	26	18.7494	21.911	19.3343	15.0618	12.3661	12.5772
sp|P97450|ATP5J_MOUSE	Atp5pf	22	17.3566	28.7951	18.6076	12.4014	11.3341	11.5052
sp|Q9DB20|ATPO_MOUSE	Atp5po	28	21.6823	17.2271	19.9462	15.9233	11.0686	14.1524
sp|Q9R1Q9|VAS1_MOUSE	Atp6ap1	14	17.1785	19.2014	15.7487	15.5896	15.8598	16.422
sp|Q9CYN9|RENR_MOUSE	Atp6ap2	16	16.3491	15.908	15.9044	16.4698	18.2965	17.0721
sp|Q9Z1G4|VPP1_MOUSE	Atp6v0a1	32	18.4012	20.943	16.7342	14.9739	13.8349	15.1127
sp|Q9Z1G4-2|VPP1_MOUSE	Atp6v0a1	18	17.4481	22.982	14.3577	14.9298	13.8281	16.4544
sp|P15920|VPP2_MOUSE	Atp6v0a2	9	14.0178	12.9415	14.6061	18.8718	20.1614	19.4015
sp|P63082|VATL_MOUSE	Atp6v0c	7	16.2601	15.9419	19.235	16.3743	12.606	19.5828
sp|P51863|VA0D1_MOUSE	Atp6v0d1	24	19.3933	15.1567	16.957	14.3685	17.3168	16.8078
sp|P50516|VATA_MOUSE	Atp6v1a	30	17.9702	17.4331	16.4265	16.4131	15.9282	15.8289
sp|P62814|VATB2_MOUSE	Atp6v1b2	51	18.389	19.5135	15.5867	15.6516	14.5433	16.3159
sp|Q9Z1G3|VATC1_MOUSE	Atp6v1c1	30	18.2412	19.0406	15.242	16.4317	14.7764	16.2681
sp|P57746|VATD_MOUSE	Atp6v1d	28	17.728	18.1348	17.1712	15.9394	16.9922	14.0342
sp|P50518|VATE1_MOUSE	Atp6v1e1	27	16.1223	15.3452	17.1371	18.2375	17.4967	15.6612
sp|Q9D1K2|VATF_MOUSE	Atp6v1f	10	16.8424	15.4345	17.5516	16.3104	17.7878	16.0733
sp|Q9CR51|VATG1_MOUSE	Atp6v1g1	4	15.7607	21.5167	14.5273	14.057	21.6873	12.4511
sp|Q9WTT4|VATG2_MOUSE	Atp6v1g2	9	17.1103	15.2976	15.1607	19.0492	16.1011	17.281
sp|Q8BVE3|VATH_MOUSE	Atp6v1h	27	17.6056	18.2719	16.5985	16.4459	15.7907	15.2874
sp|Q64430|ATP7A_MOUSE	Atp7a	2	14.9045	13.7613	15.8208	18.0391	18.4349	19.0394
sp|P70704-2|AT8A1_MOUSE	Atp8a1	18	13.8509	13.2565	14.4755	18.1944	21.0364	19.1863
sp|P98200|AT8A2_MOUSE	Atp8a2	17	21.1185	17.5624	18.7118	14.2354	14.7062	13.6659
tr|A2AQC3|A2AQC3_MOUSE	Atp9a	19	14.5	13.248	14.3244	18.8456	20.0375	19.0446
sp|P98195|ATP9B_MOUSE	Atp9b	2	11.2442	10.6787	14.9663	20.7309	21.7863	20.5935
sp|Q811I0|ATPF1_MOUSE	Atpaf1	19	16.2745	14.9117	15.579	17.3614	18.5142	17.3593
sp|Q91YY4|ATPF2_MOUSE	Atpaf2	7	13.0058	12.4507	14.8331	17.6803	25.9419	16.0881
sp|Q9D1Z3|ACKMT_MOUSE	Atpsckmt	4	18.8782	21.2368	19.1728	15.5737	9.56053	15.578
tr|A0A1L1SSL9|A0A1L1SSL9_MOUSE	Atr	6	16.0882	14.0046	14.8525	18.1329	18.0118	18.91
sp|Q8BMG1|ATRIP_MOUSE	Atrip	2	16.7327	15.3329	15.2519	17.0697	18.9956	16.6171
sp|Q9WU60|ATRN_MOUSE	Atrn	9	16.9698	15.7439	15.9579	17.076	16.8189	17.4335
sp|Q6A051|ATRN1_MOUSE	Atrnl1	4	16.192	14.8329	14.1775	17.5867	16.383	20.828
sp|Q61687|ATRX_MOUSE	Atrx	30	15.4456	13.6218	15.2097	17.3133	18.2186	20.1911
sp|P54254|ATX1_MOUSE	Atxn1	12	17.9804	16.7562	16.5658	17.0324	15.0382	16.627
sp|P28658|ATX10_MOUSE	Atxn10	25	19.052	11.857	15.9258	15.7127	17.1956	20.2568
sp|P0C7T6|ATX1L_MOUSE	Atxn1l	4	14.4239	12.7427	14.986	18.3794	19.96	19.5079
sp|O70305|ATX2_MOUSE	Atxn2	20	17.2991	16.0738	16.856	17.2674	15.4881	17.0157
tr|F6U2C2|F6U2C2_MOUSE	Atxn2	2	18.0353	14.044	15.2106	17.8042	16.6459	18.26
sp|Q7TQH0-2|ATX2L_MOUSE	Atxn2l	29	16.3428	18.1657	15.9264	16.7813	16.7173	16.0664
sp|Q9CVD2|ATX3_MOUSE	Atxn3	3	16.3438	13.9167	14.9077	16.7656	17.341	20.7251
sp|A2AWT3-2|AT7L3_MOUSE	Atxn7l3	3	16.208	13.8364	14.4431	17.4122	18.6852	19.4151
sp|Q3UD01|A7L3B_MOUSE	Atxn7l3b	3	14.3542	13.3701	14.6468	19.164	18.0936	20.3713
sp|Q9JLZ3|AUHM_MOUSE	Auh	19	17.792	18.315	17.2895	15.7507	17.0118	13.8409
sp|P70295|AUP1_MOUSE	Aup1	9	18.4765	13.7738	18.1383	16.6443	18.1291	14.8379
sp|A0A087WPF7|AUTS2_MOUSE	Auts2	1	16.3142	14.5065	11.6803	17.4339	19.1411	20.924
sp|Q9D9K3|AVEN_MOUSE	Aven	1	12.6409	10.3689	14.9278	20.347	22.15	19.5655
sp|Q80U56|AVL9_MOUSE	Avl9	20	15.0709	13.1324	14.7672	18.4088	18.8576	19.7631
sp|Q9D7H4|AVPI1_MOUSE	Avpi1	1	16.6134	18.2115	17.8649	15.2919	16.3075	15.7108
sp|Q00993|UFO_MOUSE	Axl	1	14.6711	10.8939	16.3085	20.1845	17.9257	20.0162
sp|P01887|B2MG_MOUSE	B2m	2	14.8072	16.9118	19.8867	18.114	14.8012	15.479
sp|O54905|B3GT2_MOUSE	B3galt2	4	16.4654	13.7845	14.8353	16.9068	18.1422	19.8658
sp|Q9Z0F0|B3GT4_MOUSE	B3galt4	2	18.72	16.017	16.0198	15.2574	16.6951	17.2907
sp|Q91Z92|B3GT6_MOUSE	B3galt6	4	14.1429	11.7948	14.5005	19.1864	23.1559	17.2194
sp|P58158|B3GA3_MOUSE	B3gat3	9	14.5895	12.3945	14.7751	18.1428	19.8462	20.2519
sp|Q8BHT6|B3GLT_MOUSE	B3glct	7	14.6186	13.7796	15.8369	18.6041	17.4217	19.7391
sp|Q09200|B4GN1_MOUSE	B4galnt1	2	17.8894	16.0599	13.6952	16.1992	17.4168	18.7394
sp|P15535|B4GT1_MOUSE	B4galt1	2	20.3862	19.0272	19.1921	15.869	13.1731	12.3523
sp|Q91YY2|B4GT3_MOUSE	B4galt3	1	21.5838	17.7603	16.4965	17.9983	10.4608	15.7003
sp|Q8BWP8|B4GA1_MOUSE	B4gat1	3	16.0961	12.4083	18.8463	17.5276	18.1467	16.9749
tr|Q7TNS5|Q7TNS5_MOUSE	B630019K06Rik	4	14.736	12.7373	14.2235	18.1775	22.4597	17.6659
sp|Q9R1S0|B9D1_MOUSE	B9d1	12	21.6724	20.3524	19.4863	13.6781	13.0107	11.8
sp|Q3UK10|B9D2_MOUSE	B9d2	5	21.8429	19.3208	18.7703	13.9283	13.3895	12.7482
sp|Q3UI43|BABA1_MOUSE	Babam1	10	18.1641	17.1819	17.6351	17.0813	12.7159	17.2217
sp|Q8K3W0-1|BABA2_MOUSE	Babam2	12	18.5956	15.7689	16.6458	16.2605	15.4421	17.2871
sp|P56818|BACE1_MOUSE	Bace1	3	14.0999	10.8966	15.0445	19.4312	20.0065	20.5212
sp|P97302|BACH1_MOUSE	Bach1	3	16.9594	15.1652	14.8675	17.3908	17.6162	18.0009
sp|Q61337|BAD_MOUSE	Bad	2	18.9755	9.75152	16.5452	21.4517	16.5156	16.7604
sp|Q60739|BAG1_MOUSE	Bag1	14	14.9192	14.0353	14.4407	18.3575	19.4686	18.7786
sp|Q91YN9|BAG2_MOUSE	Bag2	5	14.2822	13.6976	16.7245	16.9082	21.6764	16.7111
sp|Q9JLV1|BAG3_MOUSE	Bag3	8	11.6848	23.3319	24.3513	13.8405	14.0743	12.7172
sp|Q8CI61|BAG4_MOUSE	Bag4	9	15.1154	13.5115	15.2661	18.0455	19.483	18.5785
sp|Q8CI32|BAG5_MOUSE	Bag5	16	17.4068	19.5836	14.9149	15.8948	15.9277	16.2723
sp|Q9Z1R2|BAG6_MOUSE	Bag6	29	19.2013	17.4932	17.0624	16.4555	11.693	18.0946
sp|Q8BKX1|BAIP2_MOUSE	Baiap2	13	15.8258	14.3807	14.7151	18.2256	18.27	18.5828
sp|O08734|BAK_MOUSE	Bak1	4	13.1354	8.37324	16.2002	17.8875	22.1792	22.2244
sp|O54962|BAF_MOUSE	Banf1	10	16.8077	20.8154	15.8456	14.8798	15.8666	15.7849
sp|Q8VBU8|BANP_MOUSE	Banp	2	17.567	16.3718	17.2257	17.4717	16.6681	14.6956
sp|Q99PU7|BAP1_MOUSE	Bap1	12	16.2839	14.5608	15.8819	17.4245	18.5284	17.3205
sp|Q9DCT6|BAP18_MOUSE	Bap18	15	18.9461	15.4383	17.518	16.004	16.9826	15.111
sp|Q9DCT6-3|BAP18_MOUSE	Bap18	1	19.7897	19.5529	16.6356	15.2802	15.297	13.4445
sp|Q91XV3|BASP1_MOUSE	Basp1	29	10.2597	10.5713	16.4193	17.3295	28.2161	17.2042
sp|Q07813|BAX_MOUSE	Bax	10	17.4921	10.9071	15.4955	16.1129	19.0267	20.9657
sp|Q9Z277|BAZ1B_MOUSE	Baz1b	30	17.532	17.7748	16.7332	15.2437	17.0275	15.6889
sp|Q91YE5-3|BAZ2A_MOUSE	Baz2a	11	17.0366	15.613	16.1619	16.4656	18.0072	16.7158
sp|A2AUY4-2|BAZ2B_MOUSE	Baz2b	19	18.4608	17.6299	16.9623	15.7965	15.7648	15.3857
sp|Q3V3N7|BBS1_MOUSE	Bbs1	23	28.1966	24.6854	22.1465	8.80497	8.15612	8.01033
sp|Q9CWF6|BBS2_MOUSE	Bbs2	29	28.7582	24.218	23.4858	8.56611	7.91435	7.05747
sp|Q8C1Z7|BBS4_MOUSE	Bbs4	28	26.7342	22.6643	22.3581	9.70371	10.0359	8.50386
sp|Q9CZQ9|BBS5_MOUSE	Bbs5	13	28.5887	25.2126	22.0793	8.68003	7.67355	7.76584
sp|Q8K2G4-2|BBS7_MOUSE	Bbs7	22	28.8185	24.4719	21.8719	9.25134	8.19956	7.38679
sp|Q811G0|PTHB1_MOUSE	Bbs9	20	27.0466	24.8768	21.5092	9.25458	9.13038	8.18245
sp|Q8VBW5|BBX_MOUSE	Bbx	7	15.768	14.5037	15.6103	17.7519	19.169	17.1971
tr|J3QPC3|J3QPC3_MOUSE	BC024978	1	16.5078	15.0658	15.008	17.7918	15.7788	19.8479
sp|Q9R069|BCAM_MOUSE	Bcam	11	13.6301	14.515	17.5538	19.9901	17.4394	16.8716
sp|Q61334|BAP29_MOUSE	Bcap29	3	15.3704	14.1879	17.812	17.4387	19.4282	15.7628
sp|Q61335|BAP31_MOUSE	Bcap31	27	17.4008	14.634	17.8852	16.0692	19.3876	14.6233
sp|Q61140-2|BCAR1_MOUSE	Bcar1	16	15.2249	12.2844	13.99	18.4283	19.3429	20.7295
sp|Q9QZK2|BCAR3_MOUSE	Bcar3	5	15.5195	13.0985	16.2217	17.9262	20.5631	16.6709
sp|Q9D287|SPF27_MOUSE	Bcas2	17	16.4006	14.2241	15.3572	16.8025	21.2797	15.9359
sp|Q8CCN5|BCAS3_MOUSE	Bcas3	20	17.0071	16.581	15.4963	16.6228	15.6827	18.6101
sp|P24288|BCAT1_MOUSE	Bcat1	20	17.1544	17.7209	14.8082	17.1903	16.0301	17.0962
sp|O35855|BCAT2_MOUSE	Bcat2	3	12.1192	18.1375	24.8947	16.1214	14.0998	14.6274
sp|Q9CWI3|BCCIP_MOUSE	Bccip	5	16.9305	14.9658	13.2639	18.6619	17.1592	19.0188
sp|Q03311|CHLE_MOUSE	Bche	1	12.6502	12.6784	16.3807	19.3138	18.4935	20.4835
sp|P50136|ODBA_MOUSE	Bckdha	18	14.459	14.5661	20.5788	17.0758	16.1746	17.1457
sp|Q6P3A8|ODBB_MOUSE	Bckdhb	8	14.2487	13.8365	20.4578	17.051	15.9192	18.4868
sp|O55028|BCKD_MOUSE	Bckdk	4	15.6154	15.1298	18.7379	17.0056	17.759	15.7523
sp|Q9Z0H7|BCL10_MOUSE	Bcl10	5	14.8603	14.7722	15.8753	17.6839	17.901	18.9072
sp|Q9QYE3|BC11A_MOUSE	Bcl11a	1	14.388	13.2222	13.4706	17.6562	20.5775	20.6855
sp|Q64373|B2CL1_MOUSE	Bcl2l1	3	12.6661	11.1292	13.2702	18.5093	23.7035	20.7218
sp|P59017|B2L13_MOUSE	Bcl2l13	23	16.3434	16.2212	15.9765	16.9302	18.3182	16.2105
sp|P70345|B2CL2_MOUSE	Bcl2l2	3	18.3711	13.5854	16.0542	14.1913	18.3882	19.4098
sp|Q9CXE2|BCL7A_MOUSE	Bcl7a	8	14.43	12.3793	17.9527	18.7468	18.6373	17.8539
sp|Q921K9|BCL7B_MOUSE	Bcl7b	2	16.6384	14.233	16.7092	18.5288	18.3556	15.535
sp|O08664|BCL7C_MOUSE	Bcl7c	2	18.5976	13.6126	18.1916	17.9576	13.0733	18.5673
sp|Q9D219|BCL9_MOUSE	Bcl9	1	16.6037	11.1702	16.1945	19.2531	21.3835	15.395
sp|Q67FY2|BCL9L_MOUSE	Bcl9l	5	17.5126	14.3052	15.0117	18.5061	16.2245	18.4399
sp|Q8K019|BCLF1_MOUSE	Bclaf1	23	18.608	16.3529	16.4573	17.2597	14.6364	16.6858
sp|Q8CGN4|BCOR_MOUSE	Bcor	9	16.7692	14.6428	16.5737	17.0536	18.1342	16.8266
sp|A2AQH4|BCORL_MOUSE	Bcorl1	2	15.2538	12.9812	16.8212	18.3848	17.1168	19.4422
sp|Q6PAJ1|BCR_MOUSE	Bcr	25	16.2229	14.6807	14.805	17.8172	16.9225	19.5518
sp|Q9CZP5|BCS1_MOUSE	Bcs1l	19	16.7819	16.6207	16.2096	17.2954	18.0294	15.063
sp|Q80XN0|BDH_MOUSE	Bdh1	25	21.2713	19.0592	16.8135	15.601	11.7395	15.5155
sp|Q8JZV9|BDH2_MOUSE	Bdh2	9	14.8622	13.7413	18.562	16.9103	17.4839	18.4402
sp|Q571C7-2|BDP1_MOUSE	Bdp1	2	16.134	13.8546	15.2631	18.3413	20.2295	16.1775
sp|O88597|BECN1_MOUSE	Becn1	13	14.7917	14.7956	13.9973	17.6778	21.8366	16.901
tr|A0A1B0GT88|A0A1B0GT88_MOUSE	Begain	14	16.879	15.3419	16.5745	17.4191	17.5317	16.2537
sp|Q6PAL0|BEND3_MOUSE	Bend3	2	12.8112	11.4012	14.722	18.8286	20.3346	21.9023
sp|Q6PFX2|BEND6_MOUSE	Bend6	2	14.5252	10.0631	14.0416	20.0621	21.3522	19.9557
sp|O35623|BET1_MOUSE	Bet1	6	16.5384	14.322	16.0915	15.9147	20.1209	17.0124
sp|O35153|BET1L_MOUSE	Bet1l	3	14.8747	11.6777	14.0016	16.6595	25.5353	17.2512
sp|Q9CWT2|BEX4_MOUSE	Bex4	1	16.3285	11.0299	14.0198	19.2824	18.5386	20.8008
sp|Q8R079|BFAR_MOUSE	Bfar	6	15.064	15.6698	14.3551	15.4089	21.8683	17.6339
sp|A2AMT1|BFSP1_MOUSE	Bfsp1	11	3.30162	26.7509	49.0242	12.7787	4.77284	3.37172
sp|Q6NVD9|BFSP2_MOUSE	Bfsp2	6	3.62867	26.5397	48.9379	12.3562	5.01499	3.52259
sp|P28653|PGS1_MOUSE	Bgn	4	8.88899	14.4391	27.4379	18.9083	13.9105	16.4152
sp|Q6PB60|BHLH9_MOUSE	Bhlhb9	1	15.286	14.6872	14.9627	17.7527	18.1937	19.1176
sp|Q8C6A8|BHE22_MOUSE	Bhlhe22	1	14.9789	14.2723	14.7048	18.5833	17.7972	19.6635
sp|O35185|BHE40_MOUSE	Bhlhe40	3	18.8972	17.2907	16.6127	16.3155	15.27	15.6139
sp|Q8BR07-4|BICD1_MOUSE	Bicd1	15	15.758	14.5537	14.7249	17.7103	18.9318	18.3213
sp|Q921C5-2|BICD2_MOUSE	Bicd2	7	17.6529	15.624	16.3763	16.9493	17.0127	16.3848
sp|A0JNT9|BICL1_MOUSE	Bicdl1	1	23.0066	17.9432	20.7524	11.6622	12.9257	13.71
sp|F8VPZ9|BICRA_MOUSE	Bicra	4	13.2783	12.679	13.7255	18.9656	22.031	19.3206
sp|P70444|BID_MOUSE	Bid	5	12.3814	13.9352	13.2547	19.3479	21.3317	19.7491
sp|O08539|BIN1_MOUSE	Bin1	34	14.3225	14.1517	15.797	18.2602	21.3581	16.1105
sp|D3Z6Q9|BIN2_MOUSE	Bin2	2	13.4712	11.4256	14.2436	19.747	23.1827	17.9299
sp|Q9JI08|BIN3_MOUSE	Bin3	2	15.5889	13.4601	15.9706	15.9942	23.5308	15.4555
sp|Q62210|BIRC2_MOUSE	Birc2	6	15.9068	15.7071	15.4217	16.9433	17.1135	18.9076
sp|O88738|BIRC6_MOUSE	Birc6	26	17.0049	15.6426	15.5215	16.8596	16.6606	18.3107
sp|Q8VD62|CK068_MOUSE	Bles03	8	16.912	13.2045	15.4368	19.4016	18.002	17.043
sp|Q8R016|BLMH_MOUSE	Blmh	30	19.3021	17.7781	17.0234	16.6577	13.6457	15.593
sp|O55102|BL1S1_MOUSE	Bloc1s1	3	14.9537	16.4062	15.983	18.4326	17.8487	16.3757
sp|Q9CWG9|BL1S2_MOUSE	Bloc1s2	3	16.0188	12.7167	15.403	17.8879	21.6425	16.3311
sp|Q5U5M8|BL1S3_MOUSE	Bloc1s3	1	13.5847	11.0231	13.6668	18.7848	22.598	20.3426
sp|Q8VED2|BL1S4_MOUSE	Bloc1s4	1	15.5897	12.866	15.8598	20.0454	19.0432	16.5959
sp|Q9R0C0|BL1S6_MOUSE	Bloc1s6	4	17.2586	16.905	16.4559	17.352	13.7967	18.2318
sp|Q9CY64|BIEA_MOUSE	Blvra	19	17.0032	16.646	16.0211	17.0349	15.6579	17.637
sp|Q923D2|BLVRB_MOUSE	Blvrb	13	15.4423	13.5876	18.0795	17.6762	17.1562	18.0582
sp|Q8R1Y2|MERB1_MOUSE	Bmerb1	2	12.7004	10.5816	12.9859	17.4588	25.876	20.3973
sp|P25916|BMI1_MOUSE	Bmi1	5	13.275	11.6043	14.4046	15.9444	28.2563	16.5153
sp|Q91Z96|BMP2K_MOUSE	Bmp2k	6	13.1461	10.6342	15.5413	17.1228	24.4584	19.0971
sp|P36895|BMR1A_MOUSE	Bmpr1a	5	17.24	16.2512	16.8661	15.8514	18.8325	14.9588
sp|O35607|BMPR2_MOUSE	Bmpr2	6	16.0376	13.7276	14.9554	18.5035	17.7504	19.0255
tr|Q6PGF5|Q6PGF5_MOUSE	Bms1	7	17.4302	16.6984	15.6979	17.0064	16.4445	16.7225
sp|Q6QD59|SEC20_MOUSE	Bnip1	8	18.5676	14.5071	17.9324	15.2779	17.9445	15.7706
sp|O55003|BNIP3_MOUSE	Bnip3	4	12.3764	10.623	13.3823	15.9879	32.1257	15.5046
sp|Q9Z2F7|BNI3L_MOUSE	Bnip3l	5	15.8959	14.4122	15.1951	17.6275	19.9345	16.9348
sp|Q5SQY2|BOD1_MOUSE	Bod1	3	16.7684	10.7783	18.0927	17.6546	20.264	16.4419
sp|E9Q6J5-3|BD1L1_MOUSE	Bod1l	19	16.4721	16.147	15.3715	17.7754	16.0901	18.1439
sp|Q9D8S9|BOLA1_MOUSE	Bola1	8	16.8749	16.2153	17.0241	18.257	17.1945	14.4343
sp|Q8BGS2|BOLA2_MOUSE	Bola2	7	17.0198	15.3199	15.6009	17.2203	16.2689	18.5701
sp|Q8CEI1|BOLA3_MOUSE	Bola3	4	16.8105	16.6953	17.1535	18.2531	15.984	15.1036
sp|P97452|BOP1_MOUSE	Bop1	11	15.6165	15.8597	15.3103	17.8695	17.6727	17.6713
sp|Q9D920|BORC5_MOUSE	Borcs5	8	16.7794	16.1652	15.6657	17.1941	17.7579	16.4376
sp|Q9D6W8|BORC6_MOUSE	Borcs6	4	16.5517	15.1532	15.897	16.6003	16.9406	18.8572
sp|Q9CRC6|BORC7_MOUSE	Borcs7	3	22.0111	17.6231	19.8125	13.8765	10.2021	16.4748
sp|Q9D6Y4|BORC8_MOUSE	Borcs8	2	16.214	17.4566	17.8726	16.8423	13.353	18.2615
sp|P15327|PMGE_MOUSE	Bpgm	7	16.2871	16.59	16.1332	15.8781	18.5267	16.585
sp|Q8R164|BPHL_MOUSE	Bphl	24	17.5758	18.4672	17.1389	16.5312	13.9163	16.3706
sp|Q9Z0S1|BPNT1_MOUSE	Bpnt1	25	17.6823	17.1032	14.6591	15.8904	17.7427	16.9224
tr|A0A1B0GRV0|A0A1B0GRV0_MOUSE	Bpnt1	5	17.088	15.087	16.2872	16.8757	15.1263	19.5358
sp|Q80V26|IMPA3_MOUSE	Bpnt2	18	15.5895	15.2938	14.9747	18.4903	16.147	19.5047
tr|A2A654|A2A654_MOUSE	Bptf	21	18.2322	17.492	16.4955	16.0657	14.893	16.8216
sp|P28028-1|BRAF_MOUSE	Braf	14	15.1383	13.5819	15.4843	17.303	21.745	16.7475
sp|P28028|BRAF_MOUSE	Braf	1	13.9915	6.10511	12.7353	20.7658	27.7541	18.6482
sp|Q99MP8|BRAP_MOUSE	Brap	4	17.8232	15.4692	15.0731	17.1299	15.2188	19.2859
sp|Q8C3R1|BRAT1_MOUSE	Brat1	8	17.9924	15.4953	15.1156	16.3566	16.669	18.3711
sp|P46737|BRCC3_MOUSE	Brcc3	5	25.4212	20.089	17.0094	15.4384	10.0157	12.0263
sp|G5E8P1-2|BRD1_MOUSE	Brd1	11	16.8312	15.1325	16.2033	16.4425	17.7932	17.5973
sp|Q7JJ13|BRD2_MOUSE	Brd2	15	17.4726	16.2122	17.0239	16.062	17.3796	15.8496
sp|Q8K2F0|BRD3_MOUSE	Brd3	24	17.1722	15.6021	17.4147	16.6116	17.1818	16.0176
sp|Q9ESU6|BRD4_MOUSE	Brd4	23	16.7737	14.892	15.9576	17.1889	18.5848	16.6029
sp|O88665|BRD7_MOUSE	Brd7	14	18.4163	19.8498	16.6041	15.9047	12.35	16.8751
sp|Q8R3B7|BRD8_MOUSE	Brd8	18	16.8817	15.3277	16.5525	16.8942	16.982	17.3619
sp|Q3UQU0|BRD9_MOUSE	Brd9	7	17.4966	15.4495	16.9285	18.0488	14.4811	17.5956
tr|G3X8S2|G3X8S2_MOUSE	Brf1	8	17.3013	17.0268	15.8986	17.0825	17.0615	15.6292
sp|Q8BXV2|BRI3B_MOUSE	Bri3bp	4	17.3849	16.1061	16.6043	17.0869	15.9587	16.8591
sp|Q920P3|BRNP1_MOUSE	Brinp1	2	16.5778	15.8905	15.3477	16.5978	18.5188	17.0673
sp|Q6DFY8|BRNP2_MOUSE	Brinp2	3	15.3559	14.2914	14.8116	16.5664	21.0369	17.9378
sp|Q9DCA5|BRX1_MOUSE	Brix1	11	18.2772	17.0101	16.6887	16.605	16.0877	15.3312
sp|Q3U1T3|BRM1L_MOUSE	Brms1l	6	14.5827	12.9985	14.3627	18.4636	18.833	20.7594
sp|Q8K2Q7|BROX_MOUSE	Brox	11	18.1001	13.0992	15.762	15.7334	18.5761	18.7292
sp|B2RRD7|BRPF1_MOUSE	Brpf1	9	19.1775	17.3359	17.3439	15.6824	14.5573	15.9031
tr|A0A0N4SUT9|A0A0N4SUT9_MOUSE	Brpf1	2	20.3848	16.3201	16.7287	14.1895	14.6106	17.7664
sp|B2KF05|BRPF3_MOUSE	Brpf3	2	16.1346	13.9737	15.4862	17.1601	16.7984	20.447
sp|Q5RJI5|BRSK1_MOUSE	Brsk1	12	16.4976	15.4846	14.8459	17.412	17.1848	18.5751
sp|Q69Z98-2|BRSK2_MOUSE	Brsk2	16	18.0314	17.9376	15.6378	16.083	15.6872	16.623
sp|Q921C3|BRWD1_MOUSE	Brwd1	8	17.0616	15.5957	16.4492	17.2002	17.4164	16.2769
sp|A2AHJ4|BRWD3_MOUSE	Brwd3	5	16.3571	15.5224	15.3931	16.4697	19.2771	16.9806
tr|A0A0R4J225|A0A0R4J225_MOUSE	Bscl2	2	13.9977	11.2793	12.4473	19.2268	21.3046	21.7443
sp|Q80Y55|BSDC1_MOUSE	Bsdc1	14	13.1399	10.1634	13.6982	19.8263	25.3936	17.7787
sp|P18572|BASI_MOUSE	Bsg	24	16.6575	17.6484	17.1683	14.8567	19.5576	14.1115
sp|O88737|BSN_MOUSE	Bsn	32	15.2636	14.6858	14.9355	18.4943	18.5795	18.0413
sp|Q8VIM4|BSND_MOUSE	Bsnd	5	15.3792	13.3471	13.645	20.2281	19.8221	17.5785
sp|Q8R2Q8|BST2_MOUSE	Bst2	2	11.2209	15.2414	19.1692	18.9125	23.4056	12.0504
tr|E9QAE3|E9QAE3_MOUSE	Btaf1	19	16.2023	15.6939	15.4115	17.5933	17.7936	17.3055
sp|P58544|BTBD1_MOUSE	Btbd1	3	17.7021	15.819	17.2143	17.9917	11.8288	19.4442
sp|Q6GQW0|BTBDB_MOUSE	Btbd11	7	15.4856	14.0835	14.0935	17.2592	19.7607	19.3174
tr|E9PUS2|E9PUS2_MOUSE	Btbd2	1	18.4388	16.1479	15.0455	15.6632	17.1963	17.5084
tr|A0A1D5RL96|A0A1D5RL96_MOUSE	Btbd8	8	13.9341	13.2117	14.4205	18.7522	19.7554	19.926
sp|Q8C726|BTBD9_MOUSE	Btbd9	1	18.8734	16.2112	17.1534	18.5912	14.3568	14.8141
sp|Q8CIF4|BTD_MOUSE	Btd	3	21.2682	18.907	18.8477	15.878	10.4433	14.6558
sp|Q64152|BTF3_MOUSE	Btf3	20	15.3316	14.2489	15.816	18.3364	18.1148	18.1525
sp|Q9CQH7|BT3L4_MOUSE	Btf3l4	11	18.1857	20.2517	15.4176	15.4464	13.3382	17.3604
sp|P62325|BTG1_MOUSE	Btg1	1	16.3405	14.6777	15.0712	15.8787	17.8104	20.2215
sp|Q3ULA2|FBW1A_MOUSE	Btrc	1	18.1669	12.6619	16.5893	18.5078	15.2313	18.8428
sp|Q9WVA3|BUB3_MOUSE	Bub3	15	18.1502	15.6852	16.6449	17.4135	14.0909	18.0154
sp|Q8R149|BUD13_MOUSE	Bud13	6	15.4956	14.0575	16.9541	17.6177	20.0481	15.8269
sp|Q9CY21|BUD23_MOUSE	Bud23	6	20.3217	19.8282	17.1001	15.7553	12.6944	14.3003
sp|Q6PGH1|BUD31_MOUSE	Bud31	13	16.6131	19.0529	15.2373	17.0929	16.7519	15.2519
sp|Q9ES83|POPD1_MOUSE	Bves	4	13.9776	16.1064	15.2545	16.4024	20.5607	17.6984
sp|O54825|BYST_MOUSE	Bysl	9	15.8123	16.2649	14.101	17.2876	19.7588	16.7753
sp|Q9CQC6|BZW1_MOUSE	Bzw1	21	16.0974	12.7352	15.4252	17.6881	18.3475	19.7067
sp|Q91VK1|BZW2_MOUSE	Bzw2	28	22.2279	20.539	18.9023	13.1057	12.6849	12.5402
sp|O35473|C1D_MOUSE	C1d	3	16.1103	16.3094	16.2013	17.0337	19.2405	15.1048
sp|Q499E6|CA109_MOUSE	C1orf109	1	15.9727	13.9161	15.4707	17.9184	20.2212	16.5009
sp|P14106|C1QB_MOUSE	C1qb	3	12.5537	13.2332	14.4697	19.1416	19.0787	21.5229
tr|Q8R5L1|Q8R5L1_MOUSE	C1qbp	17	16.2471	17.4763	16.4848	17.1087	16.0989	16.5843
sp|O88992|C1QRF_MOUSE	C1ql1	5	15.6849	15.4629	16.6999	17.4968	17.6146	17.0408
sp|Q8CFR0|C1QL2_MOUSE	C1ql2	8	16.0176	14.1475	16.7024	17.4706	17.6716	17.9904
sp|Q9ESN4|C1QL3_MOUSE	C1ql3	3	19.3258	16.3392	18.1285	14.3595	20.8769	10.97
sp|Q8CG14|CS1A_MOUSE	C1sa	1	20.7444	18.5171	11.7578	18.5006	16.0453	14.4348
sp|E9Q3C1|C2CD2_MOUSE	C2cd2	7	17.0986	16.6195	18.4926	16.2743	16.5756	14.9393
sp|Q80X80|C2C2L_MOUSE	C2cd2l	27	19.5534	18.3888	18.404	15.7362	14.3312	13.5864
sp|Q52KB6|C2CD3_MOUSE	C2cd3	3	17.3242	14.7792	16.7713	16.174	18.4165	16.5347
sp|Q7TPS5|C2CD5_MOUSE	C2cd5	17	17.311	16.1108	16.2522	16.2487	17.7042	16.3732
sp|Q7TPS5-2|C2CD5_MOUSE	C2cd5	1	15.3636	14.5078	12.5548	17.0608	24.7217	15.7913
sp|P01027|CO3_MOUSE	C3	29	14.0645	17.0285	19.5334	14.0036	15.7199	19.65
sp|P13634|CAH1_MOUSE	Ca1	4	11.7093	10.7561	15.281	14.8428	13.4181	33.9926
sp|P61215|CAH10_MOUSE	Ca10	3	14.4485	13.1815	13.4556	17.7575	20.0656	21.0914
sp|Q9WVT6|CAH14_MOUSE	Ca14	19	15.1451	13.5788	16.0306	16.7046	17.9429	20.5979
sp|P00920|CAH2_MOUSE	Ca2	31	17.292	17.8257	14.9259	15.8482	19.9763	14.132
sp|P16015|CAH3_MOUSE	Ca3	19	10.351	14.4044	31.4277	13.9752	16.3245	13.5171
sp|Q64444|CAH4_MOUSE	Ca4	4	12.5526	20.571	22.9494	16.0385	14.0713	13.8172
sp|Q9QZA0|CAH5B_MOUSE	Ca5b	4	15.8421	12.2096	16.4669	17.4405	19.5326	18.5083
sp|P28651|CAH8_MOUSE	Ca8	7	17.0276	14.6443	15.0841	17.7221	15.5643	19.9574
sp|Q8VDY9|CAAP1_MOUSE	Caap1	6	12.3932	10.6975	14.4637	18.5765	25.461	18.4081
sp|Q06138|CAB39_MOUSE	Cab39	17	15.4625	9.95022	14.9515	16.716	25.3737	17.5461
sp|Q9DB16|CB39L_MOUSE	Cab39l	12	16.2292	13.7351	15.459	18.5451	19.2224	16.8092
tr|G3X8Q1|G3X8Q1_MOUSE	Cabin1	8	17.9816	16.0234	16.1952	16.3532	16.0862	17.3605
sp|Q9ESJ1|CABL1_MOUSE	Cables1	1	15.144	14.4714	17.9562	17.2721	19.3861	15.7701
sp|Q8K3M5|CABL2_MOUSE	Cables2	2	19.8852	18.9177	18.1478	15.4734	14.0392	13.5366
sp|Q9JLK7|CABP1_MOUSE	Cabp1	5	12.2239	11.8017	13.5062	18.4553	26.4691	17.5437
sp|Q8VHC5|CABP4_MOUSE	Cabp4	6	21.3633	17.6749	20.2928	16.5372	14.5517	9.58009
sp|Q9JLK3|CABP5_MOUSE	Cabp5	8	13.8811	12.0717	13.6314	19.7595	19.9716	20.6846
sp|Q8BG21|FLOWR_MOUSE	Cacfd1	2	17.3378	11.9648	15.837	17.6196	20.2219	17.019
sp|Q6PDJ1|CAHD1_MOUSE	Cachd1	2	16.804	27.6345	12.9211	13.049	18.477	11.1143
sp|P97445|CAC1A_MOUSE	Cacna1a	6	13.8783	12.9471	13.7067	18.3102	22.0942	19.0635
sp|O55017-2|CAC1B_MOUSE	Cacna1b	2	14.0092	12.7036	13.5607	17.8405	22.9444	18.9417
sp|Q99246|CAC1D_MOUSE	Cacna1d	5	14.075	16.0168	16.7677	16.6297	17.7337	18.777
sp|Q61290|CAC1E_MOUSE	Cacna1e	3	14.2771	12.3344	14.0538	17.1446	24.6239	17.5661
sp|Q9JIS7|CAC1F_MOUSE	Cacna1f	5	19.5491	17.0603	17.7585	14.3461	17.4187	13.8674
tr|Q5SUF7|Q5SUF7_MOUSE	Cacna1g	1	13.9031	15.8395	13.1818	17.2335	20.2262	19.6159
sp|O88427|CAC1H_MOUSE	Cacna1h	8	16.5644	18.8052	16.7572	16.4459	15.3064	16.1209
tr|E9Q7P2|E9Q7P2_MOUSE	Cacna1i	2	15.4332	14.4458	15.1443	16.608	21.7148	16.6538
sp|Q02789|CAC1S_MOUSE	Cacna1s	1	1.04654	47.091	48.2666	0.946761	1.73541	0.913651
sp|O08532|CA2D1_MOUSE	Cacna2d1	30	13.7279	15.3756	15.9473	17.3585	20.5772	17.0135
sp|O08532-4|CA2D1_MOUSE	Cacna2d1	5	12.6982	12.415	14.7916	19.0412	19.8844	21.1696
sp|Q6PHS9-5|CA2D2_MOUSE	Cacna2d2	28	15.8317	16.8136	15.7332	16.4277	17.1903	18.0034
sp|Q9Z1L5|CA2D3_MOUSE	Cacna2d3	7	13.4522	12.6639	13.8995	18.3095	21.3694	20.3055
sp|Q5RJF7|CA2D4_MOUSE	Cacna2d4	18	19.6401	17.3373	18.5837	14.9177	15.3245	14.1966
sp|Q8R3Z5-2|CACB1_MOUSE	Cacnb1	12	12.0917	21.0949	22.2749	14.3361	15.7301	14.4723
sp|Q8CC27|CACB2_MOUSE	Cacnb2	7	17.7267	17.1304	16.8935	16.7241	16.3865	15.1387
sp|P54285|CACB3_MOUSE	Cacnb3	6	13.5898	13.9639	13.672	18.1196	20.0841	20.5707
sp|Q8R0S4|CACB4_MOUSE	Cacnb4	9	15.5072	15.246	14.303	18.304	18.005	18.6347
sp|O88602|CCG2_MOUSE	Cacng2	4	14.8865	12.485	13.8522	18.1686	21.7515	18.8563
sp|Q9JJV5|CCG3_MOUSE	Cacng3	2	15.4309	13.8156	14.5793	16.5281	20.0354	19.6105
sp|Q9JJV4|CCG4_MOUSE	Cacng4	4	15.5168	14.3486	14.3082	17.2818	21.0494	17.4951
sp|Q8VHW4|CCG5_MOUSE	Cacng5	1	8.93126	9.36611	9.14258	20.7368	31.6964	20.1268
sp|P62956|CCG7_MOUSE	Cacng7	4	13.8259	11.3043	13.7521	19.5121	20.5309	21.0748
sp|Q8VHW2|CCG8_MOUSE	Cacng8	1	16.9195	16.0681	15.5814	14.9926	17.368	19.0705
sp|Q9CS00|CATIN_MOUSE	Cactin	15	17.87	16.6733	16.8398	16.4417	16.4219	15.7534
sp|Q8R0X2|CACL1_MOUSE	Cacul1	2	17.5743	15.3843	15.8544	16.9292	16.0905	18.1674
sp|Q9CXW3|CYBP_MOUSE	Cacybp	26	21.504	28.1931	16.3557	13.1319	8.25446	12.5609
sp|B2RQC6|PYR1_MOUSE	Cad	27	14.1653	12.7674	13.8548	19.5498	20.8747	18.7881
sp|Q8R5M8-4|CADM1_MOUSE	Cadm1	28	19.2817	17.7463	17.8178	16.1909	13.8557	15.1077
sp|Q8BLQ9|CADM2_MOUSE	Cadm2	28	18.3296	16.1597	18.9127	15.9315	18.2337	12.4328
sp|Q99N28|CADM3_MOUSE	Cadm3	28	14.6736	14.7764	13.9907	18.3535	18.8434	19.3623
sp|Q8R464|CADM4_MOUSE	Cadm4	8	11.5504	11.0714	16.0778	17.2028	25.8925	18.2051
sp|Q80TJ1-2|CAPS1_MOUSE	Cadps	36	19.7117	17.5259	14.994	16.2093	15.0885	16.4706
sp|Q80TJ1-4|CAPS1_MOUSE	Cadps	3	14.6994	14.4486	13.3152	18.2655	20.3833	18.888
tr|A0A286YE00|A0A286YE00_MOUSE	Cadps	2	15.0458	14.3365	13.0596	18.7915	18.6336	20.133
sp|Q8BYR5-2|CAPS2_MOUSE	Cadps2	5	12.1352	10.097	13.2449	17.6791	23.7415	23.1022
sp|P12658|CALB1_MOUSE	Calb1	30	18.9976	19.3922	16.8707	17.4526	12.663	14.624
sp|Q08331|CALB2_MOUSE	Calb2	30	15.8273	17.3853	15.0964	16.4713	17.7192	17.5005
sp|Q8CGU1|CACO1_MOUSE	Calcoco1	22	15.14	13.6627	15.2206	18.7088	17.9106	19.3573
tr|E9QA15|E9QA15_MOUSE	Cald1	16	14.6496	16.2035	18.4414	17.1577	16.0338	17.5141
tr|E9QA16|E9QA16_MOUSE	Cald1	3	12.9705	12.6887	17.6397	18.3246	20.5317	17.8449
sp|P0DP28|CALM3_MOUSE	Calm3	29	11.9492	11.1725	13.9819	21.525	23.8598	17.5116
sp|P14211|CALR_MOUSE	Calr	29	13.9642	15.2712	16.5186	18.0471	22.0204	14.1785
sp|O35887|CALU_MOUSE	Calu	26	13.0071	14.479	15.3597	20.4271	17.7105	19.0166
tr|Q6XLQ8|Q6XLQ8_MOUSE	Calu	4	13.5214	12.2837	16.2411	18.461	19.3634	20.1294
sp|Q91YS8|KCC1A_MOUSE	Camk1	2	14.5309	12.0193	14.0804	18.2251	23.5518	17.5926
sp|Q8BW96|KCC1D_MOUSE	Camk1d	21	18.787	18.0005	17.0709	16.0155	13.9137	16.2125
sp|Q91VB2|KCC1G_MOUSE	Camk1g	1	20.4093	18.7404	15.8478	14.1588	14.1642	16.6795
sp|P11798|KCC2A_MOUSE	Camk2a	14	15.3602	17.2757	14.7552	17.9213	16.4412	18.2464
sp|P28652|KCC2B_MOUSE	Camk2b	31	15.1239	15.695	14.873	17.3478	18.7177	18.2425
tr|Q5SVI1|Q5SVI1_MOUSE	Camk2b	2	13.652	12.7858	13.2336	19.2536	21.9892	19.0858
tr|E9Q1T1|E9Q1T1_MOUSE	Camk2d	36	19.3923	18.4111	17.4747	16.9339	10.7088	17.0792
tr|F6RWZ9|F6RWZ9_MOUSE	Camk2d	2	15.7236	13.9784	13.7022	18.9314	20.4745	17.1898
sp|Q923T9-2|KCC2G_MOUSE	Camk2g	18	15.0017	16.4749	14.4404	18.3739	16.9136	18.7956
tr|A0A286YDL6|A0A286YDL6_MOUSE	Camk2g	4	15.847	13.7434	15.2869	18.6779	18.3657	18.0792
sp|Q6QWF9|CK2N1_MOUSE	Camk2n1	4	16.2486	16.4004	15.9104	15.9717	16.8551	18.6138
sp|P08414|KCC4_MOUSE	Camk4	15	14.1028	13.8027	13.6459	17.6366	16.6054	24.2064
sp|Q8VBY2|KKCC1_MOUSE	Camkk1	13	18.071	16.7014	16.0742	16.6874	17.4764	14.9897
sp|Q8C078-5|KKCC2_MOUSE	Camkk2	9	16.7602	15.9769	15.8864	16.6074	18.0815	16.6876
sp|Q3U2J5|CMKMT_MOUSE	Camkmt	1	17.8082	13.3761	13.1686	17.7936	17.5713	20.2823
sp|Q3UHL1|CAMKV_MOUSE	Camkv	27	13.5908	13.0263	14.3079	19.5138	18.9421	20.6191
sp|P49070|CAMLG_MOUSE	Camlg	10	16.8817	15.445	16.1719	16.8884	17.2668	17.3462
sp|A2AHC3|CAMP1_MOUSE	Camsap1	23	17.5704	16.0116	17.1709	15.6171	18.2142	15.4159
sp|Q8C1B1-2|CAMP2_MOUSE	Camsap2	17	15.3933	14.9781	14.7839	17.4746	17.4314	19.9387
sp|Q80VC9-14|CAMP3_MOUSE	Camsap3	21	15.1222	14.8836	14.4995	17.5856	18.8029	19.1062
sp|Q80Y50|CMTA2_MOUSE	Camta2	2	15.2922	14.6732	13.9708	17.9191	19.2863	18.8585
sp|Q6ZQ38|CAND1_MOUSE	Cand1	29	17.708	15.7354	16.1695	17.7533	15.061	17.5729
sp|Q6ZQ73|CAND2_MOUSE	Cand2	14	14.7403	19.3656	15.7581	17.3949	16.0615	16.6796
sp|Q8VCF1-3|CANT1_MOUSE	Cant1	4	19.0302	16.9909	17.007	16.2282	13.8113	16.9325
sp|P35564|CALX_MOUSE	Canx	33	14.374	15.3143	16.221	17.8246	21.3962	14.87
sp|P40124|CAP1_MOUSE	Cap1	30	19.4639	16.8577	14.9332	16.3944	15.1548	17.196
sp|Q9CYT6|CAP2_MOUSE	Cap2	20	16.03	16.2709	15.4182	18.2384	15.5646	18.478
tr|Q99LB4|Q99LB4_MOUSE	Capg	6	10.2053	11.5708	15.2562	18.718	22.0523	22.1975
sp|O35350|CAN1_MOUSE	Capn1	14	12.8376	16.0192	16.3734	17.7949	20.1151	16.8599
sp|Q9JLG8|CAN15_MOUSE	Capn15	1	15.3836	15.9277	16.7719	17.0517	17.6392	17.2259
sp|O08529|CAN2_MOUSE	Capn2	24	15.7116	15.566	15.7042	17.3632	18.3038	17.3511
sp|O08688|CAN5_MOUSE	Capn5	15	14.8985	13.5154	14.8326	18.4285	18.7663	19.5587
sp|Q9R1S8|CAN7_MOUSE	Capn7	9	19.5222	15.6088	16.5761	17.1996	14.8996	16.1937
tr|A0A0R4IZW8|A0A0R4IZW8_MOUSE	Capns1	21	14.1756	14.0459	15.3209	18.0423	19.7827	18.6328
sp|Q60865|CAPR1_MOUSE	Caprin1	22	14.8282	14.2679	15.3844	19.037	18.8141	17.6685
tr|Q5RKN9|Q5RKN9_MOUSE	Capza1	16	17.776	17.1547	16.4288	17.0506	15.8686	15.7213
sp|P47754|CAZA2_MOUSE	Capza2	21	16.1312	15.4081	15.0266	16.0509	20.3137	17.0695
sp|P47757-4|CAPZB_MOUSE	Capzb	21	16.5135	16.4877	16.96	18.1849	14.2414	17.6124
sp|P47757|CAPZB_MOUSE	Capzb	1	11.8609	22.5748	24.1711	13.3107	13.3085	14.7741
sp|Q9D1I2|CAR19_MOUSE	Card19	4	21.1823	18.7701	18.8529	15.8104	13.9667	11.4177
sp|Q9CR86|CHSP1_MOUSE	Carhsp1	3	14.4634	13.7601	15.6808	19.0165	16.6385	20.4407
sp|Q9WVG6|CARM1_MOUSE	Carm1	8	15.4029	13.4592	15.1202	19.2822	19.3453	17.3902
sp|Q6EDY6|CARL1_MOUSE	Carmil1	10	15.2688	13.7505	14.5503	17.9424	19.9791	18.5089
sp|Q3V3V9|CARL2_MOUSE	Carmil2	2	13.6148	12.8687	14.0821	18.3272	22.2327	18.8746
sp|Q3UFQ8|CARL3_MOUSE	Carmil3	2	15.1609	15.7662	16.0015	16.7448	19.0174	17.3091
sp|Q80UY1|CARME_MOUSE	Carnmt1	5	15.2627	15.7529	15.6906	17.4766	19.3789	16.4382
sp|Q9ER72|SYCC_MOUSE	Cars1	31	15.8517	13.57	15.2189	18.5005	19.5653	17.2937
sp|Q8BYM8|SYCM_MOUSE	Cars2	5	15.3522	14.9174	16.089	18.1182	20.2922	15.2311
sp|P56388-2|CART_MOUSE	Cartpt	5	18.017	14.2503	15.1474	17.3232	20.4525	14.8096
sp|Q8K3W3|CASC3_MOUSE	Casc3	2	15.3965	14.998	16.5368	17.9222	19.8204	15.3261
sp|Q7TN73|CASD1_MOUSE	Casd1	7	15.1576	11.453	16.3873	18.0991	20.1554	18.7476
sp|O70589|CSKP_MOUSE	Cask	27	13.9384	12.6844	14.436	18.4975	21.5658	18.8778
tr|B1AUH5|B1AUH5_MOUSE	Cask	2	13.9513	7.65033	14.3127	18.2816	22.8549	22.9492
tr|F7CD87|F7CD87_MOUSE	Cask	1	17.8626	16.7412	13.2029	15.8908	21.0546	15.248
sp|Q6P9K8|CSKI1_MOUSE	Caskin1	30	15.9841	13.9252	14.4491	18.6427	18.1136	18.8854
sp|Q8VHK1|CSKI2_MOUSE	Caskin2	4	18.5952	15.629	16.0663	15.4393	18.7131	15.5571
sp|P70677|CASP3_MOUSE	Casp3	13	14.5835	9.98229	14.4002	19.1807	18.6597	23.1937
sp|O08738|CASP6_MOUSE	Casp6	5	16.3177	12.7847	17.3551	16.6831	16.4531	20.4064
sp|P97864|CASP7_MOUSE	Casp7	2	13.2619	11.7055	12.9506	18.3734	20.5268	23.1817
sp|Q8C3Q9|CASP9_MOUSE	Casp9	3	15.0707	14.7195	15.0116	18.0646	16.9735	20.1602
sp|O09165|CASQ1_MOUSE	Casq1	9	0.36071	40.949	55.736	0.681391	1.61774	0.655145
sp|O09161|CASQ2_MOUSE	Casq2	11	3.62901	53.5055	28.1434	3.86181	6.40526	4.45505
sp|P51125|ICAL_MOUSE	Cast	19	14.7313	17.196	17.294	17.5468	14.1863	19.0456
sp|Q9CWQ8|CAST1_MOUSE	Castor1	2	17.0748	15.2659	15.6816	17.7429	14.3485	19.8862
sp|Q8CAB8|CAST2_MOUSE	Castor2	12	18.371	18.2353	15.6088	16.2579	14.339	17.188
sp|Q9CWL2|CASZ1_MOUSE	Casz1	23	20.916	22.1735	19.4746	13.5974	12.4049	11.4337
sp|P24270|CATA_MOUSE	Cat	23	14.6188	13.0587	19.0027	16.7709	18.3045	18.2444
sp|P49817|CAV1_MOUSE	Cav1	8	12.6128	15.2204	23.1818	16.6588	16.3309	15.9953
sp|Q9WVC3|CAV2_MOUSE	Cav2	2	11.4699	8.90372	19.0898	17.6071	25.3554	17.5741
sp|O54724|CAVN1_MOUSE	Cavin1	18	11.3316	23.0025	28.8936	12.9788	10.2236	13.5699
sp|Q63918|CAVN2_MOUSE	Cavin2	10	10.6095	19.7867	33.7936	11.7884	10.1686	13.8532
sp|Q91VJ2|CAVN3_MOUSE	Cavin3	2	11.0985	12.102	22.8981	16.934	20.3947	16.5726
sp|Q66L44|CBARP_MOUSE	Cbarp	7	12.9206	12.4762	13.1009	20.0877	20.9019	20.5127
sp|Q08024|PEBB_MOUSE	Cbfb	4	16.178	12.7933	16.6539	20.7338	16.3404	17.3005
sp|P22682|CBL_MOUSE	Cbl	4	15.1879	12.5569	15.2245	18.4376	19.7286	18.8644
sp|Q3TTA7|CBLB_MOUSE	Cblb	4	16.0368	14.702	14.4262	17.3698	18.1245	19.3407
sp|Q8BGU2|CBLN2_MOUSE	Cbln2	3	16.5797	13.3741	14.1174	19.2959	13.6487	22.9842
sp|Q8BME9|CBLN4_MOUSE	Cbln4	1	14.8267	12.9803	14.112	18.3249	19.3183	20.4379
sp|P48758|CBR1_MOUSE	Cbr1	29	18.058	18.2309	16.0031	16.8062	14.7322	16.1694
sp|Q8K354|CBR3_MOUSE	Cbr3	17	14.4512	13.8724	14.6191	19.2143	18.0687	19.7743
sp|Q91VT4|CBR4_MOUSE	Cbr4	12	18.1981	17.5265	19.7767	15.7252	14.4947	14.2788
sp|Q8VEH6|CBWD1_MOUSE	Cbwd1	8	17.0343	16.1978	16.2823	15.8992	18.3213	16.2651
sp|P83917|CBX1_MOUSE	Cbx1	27	17.9032	16.3605	19.239	17.9678	13.317	15.2125
tr|Q9DCC5|Q9DCC5_MOUSE	Cbx3	21	19.4924	24.2515	17.4502	13.1727	12.0079	13.6253
sp|O55187|CBX4_MOUSE	Cbx4	7	12.825	16.7849	13.1366	17.7543	20.7477	18.7514
sp|Q61686|CBX5_MOUSE	Cbx5	13	14.3033	13.4829	14.2508	17.1669	21.2387	19.5574
sp|Q9DBY5|CBX6_MOUSE	Cbx6	3	15.9075	14.2352	15.7139	16.9457	17.4031	19.7946
sp|Q8VDS3|CBX7_MOUSE	Cbx7	2	19.4991	17.4064	17.9405	16.3338	14.3347	14.4855
sp|Q9QXV1|CBX8_MOUSE	Cbx8	18	19.4241	18.5217	18.3022	15.4881	14.7384	13.5255
sp|Q9D1C2|CBY1_MOUSE	Cby1	1	19.4189	17.6182	21.0053	15.0282	11.4102	15.5192
sp|Q8K1A6|C2D1A_MOUSE	Cc2d1a	24	15.1156	13.3094	14.5734	17.8639	21.1293	18.0084
sp|Q8BRN9|C2D1B_MOUSE	Cc2d1b	8	17.3637	14.4856	16.0189	18.2771	17.1995	16.6552
sp|Q8CFW7|C2D2A_MOUSE	Cc2d2a	16	22.5637	18.9015	19.5596	13.5044	13.9067	11.5641
sp|Q8CH18|CCAR1_MOUSE	Ccar1	27	18.0188	17.3186	17.3312	15.8183	15.7314	15.7817
sp|Q8VDP4|CCAR2_MOUSE	Ccar2	31	19.2996	17.9077	16.1078	16.6307	11.9469	18.1072
sp|Q3TMW1|C102A_MOUSE	Ccdc102a	2	14.5118	16.2337	17.2275	17.2853	15.2707	19.471
sp|Q3ULM0|CC106_MOUSE	Ccdc106	3	12.433	11.0776	12.3397	17.8319	23.4587	22.8591
sp|Q8VE99|CC115_MOUSE	Ccdc115	15	16.786	16.0636	17.0072	17.0951	16.4017	16.6463
sp|Q6PB51|CC117_MOUSE	Ccdc117	5	17.5256	12.6628	17.8419	18.8072	19.5494	13.6131
sp|Q8R344|CCD12_MOUSE	Ccdc12	10	19.5233	17.9071	17.8236	16.4599	13.6812	14.6049
sp|A2AEV7|CC120_MOUSE	Ccdc120	4	15.1522	14.014	14.4935	17.7053	18.8959	19.7392
sp|Q9D8X2|CC124_MOUSE	Ccdc124	12	22.3805	21.9193	20.7356	12.0573	11.8702	11.037
sp|Q8BIS8|CC126_MOUSE	Ccdc126	4	19.4158	18.7948	17.2098	16.7911	17.1306	10.6579
sp|Q3TC33|CC127_MOUSE	Ccdc127	6	19.2858	15.6547	18.9331	17.2599	15.9008	12.9656
sp|Q8C7V8|CC134_MOUSE	Ccdc134	8	20.1926	19.2975	17.8769	15.2857	13.1934	14.1539
tr|E9QP94|E9QP94_MOUSE	Ccdc136	23	13.9082	12.3808	14.4987	18.3939	23.0777	17.7407
sp|Q8R0K4|CC137_MOUSE	Ccdc137	1	17.9004	16.3936	16.4233	16.7876	18.1701	14.3251
tr|E9Q8Q6|E9Q8Q6_MOUSE	Ccdc141	10	14.2755	13.1254	13.9767	18.9089	18.8007	20.9127
tr|F6V035|F6V035_MOUSE	Ccdc149	3	13.439	11.6869	13.4914	19.3525	21.2856	20.7446
sp|Q9D162-2|CC167_MOUSE	Ccdc167	2	11.5993	10.552	13.6138	17.2431	27.9004	19.0913
sp|Q3U155|CC174_MOUSE	Ccdc174	3	14.354	13.9218	15.2695	17.7855	21.4016	17.2675
sp|Q3UHB8|CC177_MOUSE	Ccdc177	14	17.005	16.7596	16.0106	17.1417	16.9717	16.1113
sp|Q80ZU5|CC181_MOUSE	Ccdc181	3	23.8589	19.4392	19.5907	13.594	11.7773	11.7399
sp|Q8BMK5|CC184_MOUSE	Ccdc184	1	17.5473	14.3078	16.5262	17.1844	15.9534	18.481
sp|Q8C9S4|CC186_MOUSE	Ccdc186	11	16.1598	15.5501	15.7798	17.2701	18.1558	17.0844
sp|Q9JIG7|CCD22_MOUSE	Ccdc22	18	15.761	15.0976	14.7453	18.1576	17.6924	18.5462
sp|Q78PG9|CCD25_MOUSE	Ccdc25	9	18.2895	16.635	15.7034	15.651	17.427	16.2941
sp|Q8CEG5|CC28B_MOUSE	Ccdc28b	6	12.721	9.3373	15.1834	19.1099	28.3534	15.295
tr|Q3UHY7|Q3UHY7_MOUSE	Ccdc32	5	21.9187	17.6587	19.8099	14.6928	13.4309	12.4889
sp|Q9CR29|CCD43_MOUSE	Ccdc43	5	13.09	11.0003	16.5422	19.6652	23.9847	15.7176
sp|Q9D024|CCD47_MOUSE	Ccdc47	18	17.9866	16.674	17.5617	16.0633	15.2818	16.4326
sp|Q810U5|CCD50_MOUSE	Ccdc50	2	13.7736	11.0938	13.7843	20.1256	19.6221	21.6006
sp|Q3URS9|MITOK_MOUSE	Ccdc51	11	18.2819	13.8924	17.216	15.6629	19.6834	15.2633
sp|D3YZP9|CCDC6_MOUSE	Ccdc6	19	16.0593	15.2152	15.677	18.5115	17.56	16.9771
tr|E9Q4T4|E9Q4T4_MOUSE	Ccdc71l	1	12.0836	14.8084	14.8006	16.3435	20.421	21.543
sp|E9Q6B2|CC85C_MOUSE	Ccdc85c	8	14.6321	12.026	15.5646	18.9636	21.9374	16.8763
sp|Q9JJ89|CCD86_MOUSE	Ccdc86	2	15.1322	15.7094	17.0795	18.2499	18.1624	15.6667
sp|Q5SNZ0|GRDN_MOUSE	Ccdc88a	24	14.8308	14.0347	14.2251	18.5577	17.9314	20.4203
sp|Q4QRL3-2|CC88B_MOUSE	Ccdc88b	3	10.9251	10.8917	13.7335	20.3402	27.3408	16.7685
sp|Q6VGS5-2|DAPLE_MOUSE	Ccdc88c	4	14.618	15.1418	15.1737	16.7806	16.0799	22.206
sp|Q8VC31|CCDC9_MOUSE	Ccdc9	4	20.6261	15.2694	19.4713	16.1682	15.7955	12.6696
sp|Q8C3X2|CC90B_MOUSE	Ccdc90b	9	19.097	15.2114	20.0039	14.7559	14.5036	16.4282
sp|Q9D8L5|CCD91_MOUSE	Ccdc91	8	14.1506	12.9813	14.925	19.2344	19.3053	19.4033
sp|Q8VDN4|CCD92_MOUSE	Ccdc92	12	19.8942	17.4689	16.487	16.2012	14.7485	15.2002
tr|Q5SUE3|Q5SUE3_MOUSE	Ccdc92b	2	17.1531	14.7139	13.9992	18.5902	20.4539	15.0898
sp|Q7TQK5|CCD93_MOUSE	Ccdc93	19	16.6497	17.8571	16.1412	18.5818	16.408	14.3621
sp|Q9DBT3|CCD97_MOUSE	Ccdc97	6	15.7321	13.7299	16.3579	18.312	17.2309	18.6372
sp|Q8K2Y9|CCM2_MOUSE	Ccm2	12	16.4512	15.5281	15.9447	17.2404	18.5048	16.3308
sp|P30282|CCND3_MOUSE	Ccnd3	1	18.3345	10.5525	17.7193	15.7035	18.6075	19.0826
sp|Q61457|CCNE1_MOUSE	Ccne1	1	16.4753	14.8253	15.5306	15.9612	17.4404	19.7671
sp|Q61458|CCNH_MOUSE	Ccnh	5	13.1974	12.3863	13.9142	16.6568	24.9162	18.9291
sp|O88874|CCNK_MOUSE	Ccnk	11	14.5327	12.077	15.1778	17.5968	24.392	16.2236
sp|Q52KE7|CCNL1_MOUSE	Ccnl1	5	17.3495	18.2147	14.9814	16.2285	16.1901	17.0359
sp|Q9JJA7|CCNL2_MOUSE	Ccnl2	2	15.5826	11.483	15.4859	18.6547	19.5163	19.2774
sp|Q9QWV9|CCNT1_MOUSE	Ccnt1	8	17.956	17.8165	16.7323	16.1929	14.1917	17.1106
sp|Q7TQK0|CCNT2_MOUSE	Ccnt2	2	16.4393	15.4554	15.4033	18.1194	17.2296	17.3531
sp|Q8BGU5|CCNY_MOUSE	Ccny	12	14.9316	13.9879	14.6315	17.7044	20.0606	18.6839
tr|D3YUJ3|D3YUJ3_MOUSE	Ccnyl1	3	14.8502	14.9519	15.0021	18.0845	19.1186	17.9926
sp|Q7TSH4|CP110_MOUSE	Ccp110	2	21.7565	19.6863	17.4423	15.5146	11.3628	14.2375
sp|Q640L3-2|CCPG1_MOUSE	Ccpg1	3	17.7892	13.4425	17.706	16.6259	17.9621	16.4743
sp|Q9WU84|CCS_MOUSE	Ccs	8	21.5165	17.4658	18.3735	15.6419	11.3336	15.6687
sp|Q8QZT2|CCSAP_MOUSE	Ccsap	1	21.5014	24.8647	16.8751	12.965	8.48301	15.3109
sp|Q8C0C4|CCSE1_MOUSE	Ccser1	3	20.4038	18.1144	18.005	14.785	15.2006	13.4913
sp|Q3UHI0-2|CCSE2_MOUSE	Ccser2	2	15.639	22.1988	19.2297	13.7454	19.3156	9.87148
sp|Q6RUT7|CSMT1_MOUSE	Ccsmst1	3	17.6084	16.3	16.7647	17.3669	17.3399	14.6201
sp|P80314|TCPB_MOUSE	Cct2	29	19.6006	19.4104	17.0405	16.2924	12.809	14.847
sp|P80318|TCPG_MOUSE	Cct3	32	18.5929	19.3715	15.2652	16.0336	16.8786	13.8581
sp|P80315|TCPD_MOUSE	Cct4	28	18.7549	17.7716	16.0608	16.744	15.5354	15.1333
sp|P80316|TCPE_MOUSE	Cct5	26	19.0949	19.1858	16.9335	16.8732	12.9129	14.9997
sp|P80317|TCPZ_MOUSE	Cct6a	37	18.8701	17.9965	16.4315	16.308	15.4593	14.9346
sp|P80313|TCPH_MOUSE	Cct7	33	15.7895	16.4827	14.9245	16.3437	22.2844	14.1752
sp|P42932|TCPQ_MOUSE	Cct8	30	19.6943	21.3843	15.9392	14.7307	13.7184	14.533
sp|Q8C1Y8|CCZ1_MOUSE	Ccz1	10	15.935	15.0564	14.5636	16.9509	18.7972	18.697
sp|O35566|CD151_MOUSE	Cd151	1	12.2044	11.7829	14.4122	20.4209	20.5998	20.5798
sp|O54901|OX2G_MOUSE	Cd200	7	16.7193	16.7552	16.7095	18.3677	11.5799	19.8685
sp|Q9JLQ0|CD2AP_MOUSE	Cd2ap	13	16.7856	16.1036	16.3456	17.4653	15.9306	17.3693
sp|Q9CWK3|CD2B2_MOUSE	Cd2bp2	22	14.5405	13.0774	15.683	19.0512	19.3987	18.2492
sp|Q64314|CD34_MOUSE	Cd34	3	9.72937	14.2714	25.0697	15.8377	17.964	17.1278
sp|Q08857|CD36_MOUSE	Cd36	6	5.22921	23.6114	52.3599	6.07265	7.09075	5.63605
sp|P15379|CD44_MOUSE	Cd44	10	16.1934	13.9356	15.843	19.1987	16.4873	18.3419
sp|Q61735-2|CD47_MOUSE	Cd47	16	15.4441	13.9553	15.7852	18.6636	16.7485	19.4034
tr|A0A2R8VK70|A0A2R8VK70_MOUSE	Cd47	3	12.2381	11.9194	14.252	19.3917	22.9891	19.2098
sp|P41731|CD63_MOUSE	Cd63	3	11.5416	11.4318	18.6027	22.1493	18.4526	17.8221
sp|P35762|CD81_MOUSE	Cd81	5	19.139	13.7443	17.6608	17.1359	14.9653	17.3546
sp|P40237|CD82_MOUSE	Cd82	3	12.6243	13.2682	17.2209	20.0579	19.0152	17.8135
sp|P40240|CD9_MOUSE	Cd9	6	15.7332	7.82168	14.1876	19.3683	25.0923	17.797
sp|O89103|C1QR1_MOUSE	Cd93	3	12.682	12.2886	16.9485	17.2371	19.0745	21.7693
sp|Q8BIF0|C99L2_MOUSE	Cd99l2	3	13.0882	13.0988	14.3489	20.9093	19.8932	18.6616
sp|P56389|CDD_MOUSE	Cda	1	16.5122	16.0167	15.6447	18.7872	14.9763	18.0629
sp|Q8BMD5|CDAC1_MOUSE	Cdadc1	3	19.3178	15.0333	16.072	16.3857	15.6784	17.5128
sp|Q8CC12|CDAN1_MOUSE	Cdan1	2	19.9268	17.9273	18.3167	14.5885	12.6047	16.6361
sp|Q8CII2|CD123_MOUSE	Cdc123	2	19.3256	18.5299	15.9734	15.2408	14.5823	16.348
sp|Q6GQT0|CC14A_MOUSE	Cdc14a	1	19.7528	19.5106	16.824	14.1504	13.0185	16.7436
sp|Q8R349|CDC16_MOUSE	Cdc16	16	17.4486	16.643	16.1994	17.1514	15.751	16.8066
sp|Q8BGZ4|CDC23_MOUSE	Cdc23	15	17.8679	14.5123	16.3276	18.3466	14.6853	18.2603
tr|G3X8W7|G3X8W7_MOUSE	Cdc23	1	17.6391	14.3855	15.8454	16.2425	18.1496	17.7378
sp|Q99JP4|CDC26_MOUSE	Cdc26	5	16.7047	15.776	17.3066	18.2205	15.9408	16.0514
sp|A2A6Q5-3|CDC27_MOUSE	Cdc27	11	14.4203	13.7018	14.2027	18.3732	19.5391	19.763
sp|Q8CFI2|UB2R1_MOUSE	Cdc34	2	16.5695	16.5059	15.5523	17.4504	17.106	16.8158
sp|Q61081|CDC37_MOUSE	Cdc37	23	16.5779	16.6876	15.85	18.1488	16.5504	16.1854
sp|Q9CZP7|CD37L_MOUSE	Cdc37l1	5	17.4431	14.9618	16.4727	17.4944	17.1493	16.4788
sp|Q9DC48|PRP17_MOUSE	Cdc40	18	17.5308	14.4997	16.9072	16.5352	17.8001	16.727
sp|P60766|CDC42_MOUSE	Cdc42	17	16.8438	14.6445	16.3302	16.5977	17.3413	18.2426
sp|P60766-1|CDC42_MOUSE	Cdc42	7	15.8554	15.3413	14.5921	16.3739	17.7362	20.101
sp|Q3UU96|MRCKA_MOUSE	Cdc42bpa	24	15.7016	14.4137	15.0793	17.6844	18.4339	18.6872
sp|Q7TT50|MRCKB_MOUSE	Cdc42bpb	27	15.8246	14.2287	14.9761	17.6375	19.0103	18.3228
sp|Q80UW5|MRCKG_MOUSE	Cdc42bpg	4	15.4765	13.6577	15.2344	17.8492	18.6805	19.1016
sp|Q91W92|BORG5_MOUSE	Cdc42ep1	2	13.9448	13.3505	16.5829	18.0512	20.6154	17.4551
sp|Q8JZX9|BORG1_MOUSE	Cdc42ep2	1	15.2494	14.7066	17.4763	16.9832	17.2515	18.333
sp|Q9JM96|BORG4_MOUSE	Cdc42ep4	23	17.1735	18.2607	16.6642	17.1339	14.1209	16.6468
sp|Q8BGH7|C42S2_MOUSE	Cdc42se2	3	19.4228	17.9025	17.8906	14.2754	13.0962	17.4125
sp|Q6A068|CDC5L_MOUSE	Cdc5l	29	15.0984	13.1035	16.6019	17.3963	21.3323	16.4678
sp|Q8JZM7|CDC73_MOUSE	Cdc73	24	16.9004	15.1034	17.0384	17.238	17.236	16.4837
sp|Q14B71|CDCA2_MOUSE	Cdca2	2	18.6192	14.0591	16.9697	15.9945	20.1124	14.2451
sp|P70408|CAD10_MOUSE	Cdh10	5	14.5182	13.8045	13.7242	17.653	20.1286	20.1715
sp|P55288|CAD11_MOUSE	Cdh11	11	12.9732	12.4201	14.3291	19.5634	20.4507	20.2635
sp|Q5RJH3|CAD12_MOUSE	Cdh12	1	15.1391	14.358	15.8364	18.2605	18.4176	17.9883
sp|Q9WTR5|CAD13_MOUSE	Cdh13	15	12.9206	16.5982	17.9337	17.1113	17.9983	17.4379
tr|E9Q9Q6|E9Q9Q6_MOUSE	Cdh18	3	17.8322	15.3187	16.9499	16.3724	15.2242	18.3025
sp|P15116|CADH2_MOUSE	Cdh2	23	17.055	15.959	14.6042	17.446	18.0195	16.9164
sp|Q9Z0M3|CAD20_MOUSE	Cdh20	3	14.4185	13.2897	14.8242	18.3333	18.3922	20.7421
sp|Q6PFX6|CAD24_MOUSE	Cdh24	2	15.1333	12.0789	15.5546	16.4318	22.3106	18.4906
sp|P10287|CADH3_MOUSE	Cdh3	1	9.41072	8.14446	23.2336	24.2177	17.5862	17.4073
sp|P39038|CADH4_MOUSE	Cdh4	5	9.80205	8.97806	11.8575	17.9347	35.2196	16.2081
sp|P55284|CADH5_MOUSE	Cdh5	5	13.6218	15.2095	18.9116	16.3858	17.2736	18.5978
sp|P97326|CADH6_MOUSE	Cdh6	8	13.3487	12.6476	14.017	19.2681	21.6803	19.0383
sp|Q8BM92|CADH7_MOUSE	Cdh7	2	14.628	14.1478	15.3186	16.8816	21.5868	17.4373
sp|P97291|CADH8_MOUSE	Cdh8	4	14.6808	12.9995	12.8934	18.8688	18.8897	21.6677
sp|Q8VHP6|CDHR1_MOUSE	Cdhr1	14	25.4291	21.1629	21.803	11.9105	10.18	9.51451
sp|Q3U4G0|CDIN1_MOUSE	Cdin1	1	17.5187	16.7273	15.563	16.3447	18.4621	15.3842
sp|Q9DB75|CDIP1_MOUSE	Cdip1	1	16.9956	17.4951	16.1172	14.7929	18.7945	15.8048
sp|Q8VDP6|CDIPT_MOUSE	Cdipt	12	22.1094	9.62225	16.1029	11.0403	20.8851	20.24
sp|Q3UMM4|CDK10_MOUSE	Cdk10	2	10.2033	7.10646	12.9065	22.1669	28.193	19.4239
sp|P24788|CD11B_MOUSE	Cdk11b	25	15.3653	14.0132	15.1452	18.2179	20.3211	16.9373
sp|Q14AX6|CDK12_MOUSE	Cdk12	14	17.4902	16.9384	15.9822	17.215	14.1757	18.1985
sp|Q69ZA1|CDK13_MOUSE	Cdk13	16	16.6283	15.6706	16.1947	16.8632	18.2099	16.4332
sp|O35495|CDK14_MOUSE	Cdk14	7	16.1041	13.4739	14.0137	18.2517	17.6721	20.4845
sp|Q04735|CDK16_MOUSE	Cdk16	7	15.2631	14.3358	14.5763	17.8187	19.0977	18.9085
sp|Q8K0D0|CDK17_MOUSE	Cdk17	13	16.3828	14.2609	14.98	18.1446	18.4059	17.8258
sp|Q04899|CDK18_MOUSE	Cdk18	2	19.5342	17.3008	15.8985	16.1142	14.587	16.5653
sp|Q8BWD8|CDK19_MOUSE	Cdk19	5	20.2187	19.0303	17.9732	14.432	14.5217	13.8241
sp|Q9JHU3|CDK20_MOUSE	Cdk20	1	17.6955	17.9285	15.7392	15.178	15.8125	17.6463
sp|O35207|CDKA1_MOUSE	Cdk2ap1	2	16.1082	13.071	14.2822	19.2252	17.3507	19.9627
sp|P49615|CDK5_MOUSE	Cdk5	21	16.5815	17.8294	14.609	17.7424	15.9632	17.2745
sp|Q8K389|CK5P2_MOUSE	Cdk5rap2	3	17.1882	16.0955	16.2016	16.5659	16.3334	17.6155
sp|Q99LM2|CK5P3_MOUSE	Cdk5rap3	13	17.5266	18.5467	16.1054	15.217	17.2421	15.3621
sp|Q64261|CDK6_MOUSE	Cdk6	2	13.5961	14.831	15.5223	18.1653	16.7849	21.1004
sp|Q03147|CDK7_MOUSE	Cdk7	10	16.0152	12.7954	15.0434	18.3265	17.9588	19.8607
sp|Q8R3L8|CDK8_MOUSE	Cdk8	3	20.8502	16.8405	17.4008	15.2132	14.3662	15.3291
sp|Q99J95|CDK9_MOUSE	Cdk9	9	15.1845	13.2071	15.5423	17.3847	21.3802	17.3012
sp|Q91WE6|CDKAL_MOUSE	Cdkal1	5	16.3377	15.6943	16.251	16.3292	17.5933	17.7945
sp|Q3UTQ8|CDKL5_MOUSE	Cdkl5	3	8.46845	7.80263	11.1142	21.2236	34.3292	17.062
sp|P46414|CDN1B_MOUSE	Cdkn1b	13	15.3472	13.8594	15.7208	18.4373	19.9774	16.658
tr|A0A140LJ83|A0A140LJ83_MOUSE	Cdkn1c	1	19.1815	16.952	16.5701	15.887	14.9763	16.4331
sp|Q8BI72|CARF_MOUSE	Cdkn2aip	20	17.6462	16.0548	16.5298	16.6402	16.8307	16.2982
sp|Q9D211|C2AIL_MOUSE	Cdkn2aipnl	3	12.9389	7.60135	15.3007	19.1387	21.5061	23.5142
sp|Q60772|CDN2C_MOUSE	Cdkn2c	4	17.1639	12.8875	17.2304	16.9619	18.3514	17.4049
sp|Q60773|CDN2D_MOUSE	Cdkn2d	1	13.867	12.7791	13.2699	16.7941	24.9334	18.3565
sp|P97817|CDR2_MOUSE	Cdr2	17	23.9876	16.6746	24.4852	12.8507	14.3448	7.6571
sp|A2A6T1|CDR2L_MOUSE	Cdr2l	4	13.5483	12.2834	13.2519	17.0148	24.4105	19.4911
sp|P98191|CDS1_MOUSE	Cds1	13	20.1455	16.169	19.0654	15.6574	16.2029	12.7598
sp|Q99L43|CDS2_MOUSE	Cds2	21	14.3907	13.7559	15.6913	16.4919	23.1407	16.5295
sp|Q8R4E9|CDT1_MOUSE	Cdt1	1	16.1591	13.6781	15.447	17.1438	20.9798	16.5923
sp|Q4VAA2|CDV3_MOUSE	Cdv3	19	15.6718	13.8996	16.4996	19.5402	15.3594	19.0295
sp|Q9WTK2|CDYL_MOUSE	Cdyl	8	20.1756	19.2647	17.48	14.6444	13.5071	14.9281
sp|P53569|CEBPZ_MOUSE	Cebpz	10	15.9351	15.5423	15.5642	17.437	19.0396	16.4818
sp|Q8BTE5|CEBOS_MOUSE	Cebpzos	1	22.4297	20.9386	19.8957	13.4847	9.21162	14.0398
sp|E9Q2Z1|CECR2_MOUSE	Cecr2	6	17.9112	16.0122	16.8886	16.3825	17.9026	14.9029
sp|P28659-4|CELF1_MOUSE	Celf1	15	15.3951	13.6769	15.1308	17.8613	18.4667	19.4692
sp|Q9Z0H4-9|CELF2_MOUSE	Celf2	24	15.3159	14.4658	17.8323	16.0645	19.0846	17.2369
tr|V9GX43|V9GX43_MOUSE	Celf2	5	23.9487	17.4705	22.3529	16.0758	5.76554	14.3866
sp|Q8CIN6-2|CELF3_MOUSE	Celf3	3	13.62	10.8288	12.857	18.9746	21.3906	22.329
sp|Q7TSY6-4|CELF4_MOUSE	Celf4	11	14.3469	15.2568	15.3893	16.7607	18.4511	19.7952
sp|Q9R0M0|CELR2_MOUSE	Celsr2	8	13.7163	10.3744	14.4769	19.9856	20.822	20.6249
sp|Q5FWI3|CEIP2_MOUSE	Cemip2	4	15.2477	14.1217	14.9683	16.7012	18.9176	20.0435
sp|Q4VA36-3|CATAC_MOUSE	Cenatac	1	17.1114	6.1151	18.8188	20.9959	30.5779	6.38083
sp|Q9JKC6|CEND_MOUSE	Cend1	11	15.3985	28.0141	14.538	15.1368	10.7075	16.2051
sp|O35216|CENPA_MOUSE	Cenpa	1	19.2386	22.9575	16.5925	15.3006	14.157	11.7538
sp|P49452|CENPC_MOUSE	Cenpc	6	16.6136	14.3115	16.2324	16.6522	18.4704	17.7198
sp|Q569L8|CENPJ_MOUSE	Cenpj	2	18.6462	13.9382	17.6419	16.4905	17.3259	15.9572
sp|Q9CXS4|CENPV_MOUSE	Cenpv	16	16.008	15.5848	15.3358	17.5479	18.0244	17.4992
sp|Q80V31|CE104_MOUSE	Cep104	3	20.1117	18.0677	16.4481	15.6662	14.5903	15.116
sp|Q5PR68|CE112_MOUSE	Cep112	1	18.2595	14.4063	16.2409	16.8428	15.8111	18.4394
sp|Q7TSG1|CE120_MOUSE	Cep120	14	21.3306	16.73	17.9283	15.1399	14.4517	14.4196
sp|Q62036|CP131_MOUSE	Cep131	3	14.6772	14.0872	13.0969	19.2653	18.2916	20.5818
sp|Q6P5D4|CP135_MOUSE	Cep135	19	21.2682	18.6324	18.2693	14.582	14.0729	13.1752
sp|Q5DU05-2|CE164_MOUSE	Cep164	6	22.2479	22.4457	18.5873	13.4271	11.0072	12.2848
sp|Q6A065|CE170_MOUSE	Cep170	28	15.3203	14.5437	14.8913	18.5988	17.8543	18.7916
tr|A0A0A6YX99|A0A0A6YX99_MOUSE	Cep170	1	15.5658	10.4	16.29	15.3267	23.8459	18.5716
sp|Q80U49|C170B_MOUSE	Cep170b	21	14.1443	12.0446	14.0986	19.1833	21.5255	19.0036
tr|A3KGJ7|A3KGJ7_MOUSE	Cep250	22	21.2527	18.6165	18.4422	14.8714	14.1083	12.7088
sp|Q6A078|CE290_MOUSE	Cep290	20	22.1389	18.815	18.8606	14.0068	13.9133	12.2653
sp|E9Q309|CE350_MOUSE	Cep350	7	18.3542	16.0897	17.0938	16.2399	17.2571	14.9652
sp|Q99NF3|CEP41_MOUSE	Cep41	5	20.2211	18.621	18.0393	16.8039	10.6835	15.6311
sp|Q66JX5|CEP43_MOUSE	Cep43	12	19.8246	17.2633	17.0273	16.3042	15.3597	14.2209
sp|Q8CEE0|CEP57_MOUSE	Cep57	7	18.4075	17.5158	17.324	15.779	15.7838	15.1899
sp|Q8C0D9|CEP68_MOUSE	Cep68	3	21.1222	18.2215	17.7507	14.409	14.0011	14.4954
sp|Q0VEJ0|CEP76_MOUSE	Cep76	5	18.7268	15.8657	17.1174	15.5648	16.8965	15.8288
sp|Q6IRU7|CEP78_MOUSE	Cep78	3	15.7815	15.3841	16.814	17.5774	18.73	15.713
tr|A0A494BA29|A0A494BA29_MOUSE	Cep78	1	18.342	21.9031	16.5974	13.118	16.9551	13.0842
sp|Q8BVV7|CEP95_MOUSE	Cep95	1	19.8631	11.2065	18.794	16.7438	17.5699	15.8227
sp|Q9CZ62|CEP97_MOUSE	Cep97	8	15.4786	15.5538	15.2561	16.8631	18.0324	18.816
sp|Q8BGS7-2|CEPT1_MOUSE	Cept1	2	11.5003	11.6241	13.6263	18.0678	23.4991	21.6825
sp|Q8K4Q7|CERK1_MOUSE	Cerk	4	20.1033	17.5407	18.4634	15.8483	15.2911	12.7532
sp|P27545|CERS1_MOUSE	Cers1	1	16.1179	11.9381	15.9743	16.7953	10.3388	28.8355
sp|Q924Z4|CERS2_MOUSE	Cers2	3	15.8171	14.0434	16.7648	18.2213	16.7224	18.431
sp|Q9D6J1|CERS4_MOUSE	Cers4	4	17.1658	14.6109	15.5362	16.9647	18.3523	17.3701
sp|Q8C172|CERS6_MOUSE	Cers6	4	13.1942	13.937	14.6277	18.4767	18.7804	20.984
sp|Q9EQG9|CERT_MOUSE	Cert1	13	19.1166	16.4566	15.5433	16.7086	15.037	17.1379
sp|P23953|EST1C_MOUSE	Ces1c	17	14.2446	19.9825	19.7247	14.1477	12.9599	18.9407
sp|Q8VCT4|EST1D_MOUSE	Ces1d	10	2.98133	5.43422	78.4622	5.23315	3.83046	4.0586
sp|Q9R1K9|CETN2_MOUSE	Cetn2	13	18.3065	15.8246	17.9539	18.1686	14.3407	15.4057
sp|O35648|CETN3_MOUSE	Cetn3	7	18.6704	17.5313	18.3407	16.1795	16.255	13.0232
sp|Q8K4K1|CETN4_MOUSE	Cetn4	1	18.1893	17.1893	17.9433	16.4081	16.9544	13.3156
sp|Q8BTU1|CFA20_MOUSE	Cfap20	5	16.3089	14.5198	16.6215	16.9328	18.8973	16.7196
sp|Q8BL95|CF298_MOUSE	Cfap298	9	17.4178	16.2868	18.1204	15.9944	16.851	15.3296
sp|Q8CC70|CF300_MOUSE	Cfap300	1	14.4805	16.2754	16.6002	16.3847	20.0271	16.2321
sp|Q8C6E0|CFA36_MOUSE	Cfap36	20	20.9807	17.4391	17.0654	13.9518	16.4253	14.1377
sp|Q8C6G1|CF410_MOUSE	Cfap410	3	17.9866	16.2624	15.9203	16.6759	16.9248	16.23
sp|Q6ZPR1|CFA97_MOUSE	Cfap97	2	14.7966	11.3756	18.7863	18.6278	23.0305	13.3832
sp|P04186|CFAB_MOUSE	Cfb	2	14.0367	17.993	19.3592	16.5255	13.9174	18.1682
sp|O88271|CFDP1_MOUSE	Cfdp1	18	16.3056	16.8178	16.9832	16.5129	18.0248	15.3556
sp|P06909|CFAH_MOUSE	Cfh	3	14.4931	13.3528	20.0386	16.7724	17.4514	17.8918
sp|P18760|COF1_MOUSE	Cfl1	29	15.2823	20.7618	12.9359	15.9549	14.3744	20.6907
sp|P45591|COF2_MOUSE	Cfl2	13	13.7401	18.3922	14.8866	17.65	16.5188	18.8122
sp|Q8BHG9|CGBP1_MOUSE	Cggbp1	10	16.3529	14.6292	15.746	18.2203	19.3956	15.656
sp|P59242|CING_MOUSE	Cgn	16	11.8244	10.1355	14.3876	21.7817	21.7726	20.0983
sp|Q6AW69|CGNL1_MOUSE	Cgnl1	15	13.6821	12.1518	14.6764	19.3493	17.9122	22.2281
sp|Q8R1U2|CGRE1_MOUSE	Cgref1	4	14.3063	11.8589	13.9756	20.1216	18.6509	21.0867
sp|Q8BMJ7|CGRF1_MOUSE	Cgrrf1	2	16.4113	13.4158	16.4969	17.6133	18.4997	17.5631
sp|Q9CQG1|CHAC2_MOUSE	Chac2	6	15.991	14.6414	14.3331	18.5753	17.3612	19.098
sp|E9Q7T7|CHADL_MOUSE	Chadl	3	13.3535	11.5971	13.8211	19.2157	18.9551	23.0576
sp|Q8K327|CHAP1_MOUSE	Champ1	26	13.5167	12.8082	14.092	18.4039	21.8765	19.3027
sp|Q03059|CLAT_MOUSE	Chat	20	14.4347	13.2593	14.3375	17.787	20.5041	19.6773
sp|Q9D1L0|CHCH2_MOUSE	Chchd2	5	20.1563	15.961	17.1764	14.9752	14.8737	16.8573
tr|D3Z0L4|D3Z0L4_MOUSE	Chchd3	25	17.2881	20.7362	17.846	15.2473	15.0423	13.84
sp|Q8VEA4|MIA40_MOUSE	Chchd4	7	17.2076	7.56733	18.0186	18.7758	21.7894	16.6413
sp|Q91VN4|MIC25_MOUSE	Chchd6	14	19.468	17.7836	16.8292	16.3743	14.941	14.6039
sp|Q8K2Q5|CHCH7_MOUSE	Chchd7	2	17.6324	17.5126	17.2495	14.4986	14.6786	18.4282
sp|P40201|CHD1_MOUSE	Chd1	6	19.723	17.1108	17.6033	14.4622	15.9253	15.1755
sp|Q9CXF7|CHD1L_MOUSE	Chd1l	11	17.964	15.5611	16.5152	15.6828	17.793	16.4839
sp|E9PZM4|CHD2_MOUSE	Chd2	23	15.633	14.261	15.5762	16.7987	20.5096	17.2215
tr|B1AR17|B1AR17_MOUSE	Chd3	10	12.1117	10.4922	12.4554	18.3974	23.7544	22.7889
sp|Q6PDQ2|CHD4_MOUSE	Chd4	33	17.382	17.3626	16.5456	16.2025	14.9528	17.5545
sp|A2A8L1|CHD5_MOUSE	Chd5	26	16.7296	14.7997	15.2802	17.9728	16.0966	19.1211
tr|E9PYL1|E9PYL1_MOUSE	Chd5	2	15.9852	11.8125	18.9265	19.5524	12.0096	21.7139
sp|A3KFM7|CHD6_MOUSE	Chd6	10	14.5997	11.9939	14.2959	18.9147	19.1185	21.0773
sp|A2AJK6|CHD7_MOUSE	Chd7	20	16.4793	14.3893	15.96	17.2714	19.7689	16.1311
sp|Q09XV5|CHD8_MOUSE	Chd8	18	16.5544	14.5215	15.2895	17.1734	18.0996	18.3616
tr|F7AL76|F7AL76_MOUSE	Chd8	2	16.2217	15.653	15.5906	15.8446	17.6954	18.9947
sp|Q8BYH8|CHD9_MOUSE	Chd9	17	15.7602	13.2597	15.0043	17.8971	19.2875	18.7912
sp|Q8BJ64|CHDH_MOUSE	Chdh	3	11.5356	11.2605	18.4419	21.4435	20.6122	16.7062
sp|Q8CGZ0|CHERP_MOUSE	Cherp	25	16.7054	15.0633	15.4678	17.5272	16.7458	18.4905
sp|P26339|CMGA_MOUSE	Chga	7	14.2921	11.6134	14.0037	19.3612	19.2146	21.5151
sp|P16014|SCG1_MOUSE	Chgb	15	14.0988	11.0832	13.3696	18.7323	19.7074	23.0087
sp|Q922Q9|CHID1_MOUSE	Chid1	11	16.3231	15.9391	15.5263	17.2089	16.7613	18.2413
sp|O54804|CHKA_MOUSE	Chka	4	15.482	14.2843	14.2134	18.6416	17.7104	19.6682
sp|O55229|CHKB_MOUSE	Chkb	12	17.7924	16.6038	16.6161	17.1453	14.5967	17.2457
sp|P70232|NCHL1_MOUSE	Chl1	12	13.1683	12.3662	13.7129	19.5074	20.4801	20.7651
tr|A2AD03|A2AD03_MOUSE	Chm	11	16.9846	15.8444	15.0337	17.6976	17.6146	16.8252
sp|Q921W0|CHM1A_MOUSE	Chmp1a	7	17.9602	17.806	18.0538	18.0869	9.54558	18.5475
sp|Q99LU0|CH1B1_MOUSE	Chmp1b1	5	15.7271	16.5974	16.295	17.434	16.5007	17.4458
sp|Q9DB34|CHM2A_MOUSE	Chmp2a	14	20.3331	19.8488	17.8061	15.0852	13.3444	13.5825
sp|Q8BJF9|CHM2B_MOUSE	Chmp2b	10	14.955	14.6756	15.4642	18.3036	18.6284	17.9732
sp|Q9CQ10|CHMP3_MOUSE	Chmp3	6	16.4036	13.6843	15.9483	18.4583	18.058	17.4475
sp|Q9D8B3|CHM4B_MOUSE	Chmp4b	22	16.7144	16.5061	17.227	17.9648	16.522	15.0658
sp|Q9D7S9|CHMP5_MOUSE	Chmp5	21	19.1608	16.5122	19.0396	17.0893	12.0971	16.1011
sp|P0C0A3|CHMP6_MOUSE	Chmp6	14	15.3461	14.6344	14.8095	17.4203	19.3508	18.439
sp|Q8R1T1|CHMP7_MOUSE	Chmp7	16	15.7186	13.8757	14.7741	16.8569	21.7783	16.9964
sp|Q91V57|CHIN_MOUSE	Chn1	5	14.397	13.0006	14.2575	18.0443	20.6827	19.6179
tr|Q3V2R3|Q3V2R3_MOUSE	Chn2	8	17.4871	14.8431	14.8376	17.6797	16.9912	18.1613
sp|Q9D1P4|CHRD1_MOUSE	Chordc1	12	17.5301	17.4931	17.1783	17.8195	14.8755	15.1036
sp|P61022|CHP1_MOUSE	Chp1	12	12.2932	10.5204	14.2878	18.7667	25.1349	18.997
sp|Q6IQX7|CHSS2_MOUSE	Chpf	1	14.4107	14.8676	13.8117	18.0585	20.4432	18.4082
tr|Q3UU43|Q3UU43_MOUSE	Chpf2	1	14.928	17.3601	15.6779	16.1231	18.4344	17.4765
sp|Q9JKP8|CHRC1_MOUSE	Chrac1	3	21.7321	16.8354	18.3862	15.4792	13.9796	13.5875
sp|Q9ERZ4|ACM2_MOUSE	Chrm2	1	14.2857	12.2743	12.7916	17.2811	24.6661	18.7012
sp|Q9ERZ3|ACM3_MOUSE	Chrm3	3	14.717	12.3052	14.5064	17.7243	19.5444	21.2027
sp|Q91X60|ACHA2_MOUSE	Chrna2	1	13.9578	13.169	13.8648	18.1151	21.3422	19.5511
sp|Q8R4G9|ACHA3_MOUSE	Chrna3	1	14.8597	15.43	14.5163	17.2653	18.6688	19.2599
sp|O70174|ACHA4_MOUSE	Chrna4	4	15.2946	13.3972	14.5667	16.7745	19.2902	20.6768
sp|Q9R0W9|ACHA6_MOUSE	Chrna6	3	15.8156	13.9076	15.0476	17.0601	18.3141	19.8551
sp|Q9ERK7|ACHB2_MOUSE	Chrnb2	4	13.1242	11.802	13.9266	17.1442	24.1454	19.8576
sp|Q8BMN3|ACHB3_MOUSE	Chrnb3	2	14.8707	14.5869	15.0703	17.759	18.926	18.7872
sp|Q80WV3|CHST2_MOUSE	Chst2	6	13.7799	10.9746	13.437	19.4079	21.9106	20.49
sp|Q6ZQ11|CHSS1_MOUSE	Chsy1	1	21.0836	18.0968	17.3466	16.1834	13.5456	13.7439
sp|Q9CY57|CHTOP_MOUSE	Chtop	14	18.2778	15.0255	16.5781	17.0923	16.6363	16.39
sp|Q60680|IKKA_MOUSE	Chuk	4	14.9865	14.7145	15.1384	17.7102	18.7245	18.726
sp|Q9DCL2|CIA2A_MOUSE	Ciao2a	2	17.7784	16.6459	15.9752	16.6117	16.6891	16.2997
sp|Q9D187|CIA2B_MOUSE	Ciao2b	2	17.7707	15.9966	16.0203	17.17	15.405	17.6373
sp|Q7TMW6-2|CIAO3_MOUSE	Ciao3	6	17.2345	16.4852	16.0411	16.631	16.9484	16.6599
sp|Q8WTY4|CPIN1_MOUSE	Ciapin1	15	17.1412	16.2842	15.5257	17.5999	15.5241	17.925
sp|Q924A2|CIC_MOUSE	Cic	21	15.3868	13.1066	15.0036	18.1986	19.4446	18.8599
sp|P79621|C2TA_MOUSE	Ciita	1	17.7597	15.4025	16.6243	17.2224	17.2091	15.7821
sp|Q9JKV2|CILK1_MOUSE	Cilk1	1	19.1469	13.6212	15.9399	16.8773	17.5572	16.8576
sp|Q9D0V8|CINP_MOUSE	Cinp	1	18.0234	14.5981	16.3488	15.9707	18.1247	16.9343
sp|Q9DA19|CIR1_MOUSE	Cir1	1	16.798	13.3552	17.4102	18.2258	16.9116	17.2992
sp|P60824|CIRBP_MOUSE	Cirbp	16	17.8423	15.7896	15.8436	15.7076	15.0651	19.7519
sp|Q91WS0|CISD1_MOUSE	Cisd1	15	14.5832	15.4173	15.8601	14.6431	26.2268	13.2695
sp|Q9CQB5|CISD2_MOUSE	Cisd2	10	17.1186	17.367	16.6679	16.8514	16.0525	15.9426
sp|B1AR13|CISD3_MOUSE	Cisd3	6	15.382	15.8612	17.3646	16.4067	19.8435	15.142
sp|P49025-5|CTRO_MOUSE	Cit	2	15.7606	14.9774	14.7295	16.909	18.4087	19.2148
sp|P97769|CITE1_MOUSE	Cited1	1	17.5924	16.3573	14.9223	18.1168	15.9748	17.0364
tr|Q8VEH2|Q8VEH2_MOUSE	Ciz1	15	17	14.4819	17.2194	14.8971	20.5241	15.8775
sp|Q3V1H1|CKAP2_MOUSE	Ckap2	1	20.4875	15.2827	16.3109	14.776	17.3279	15.815
sp|Q8BMK4|CKAP4_MOUSE	Ckap4	32	18.0667	15.812	15.9966	16.5682	17.834	15.7225
sp|A2AGT5|CKAP5_MOUSE	Ckap5	29	18.2686	18.3004	16.1543	16.0393	14.8492	16.3882
sp|Q04447|KCRB_MOUSE	Ckb	30	18.5329	22.7097	14.2606	15.4838	15.765	13.248
sp|P07310|KCRM_MOUSE	Ckm	31	6.93448	50.2183	21.7837	6.63224	7.58841	6.8429
sp|P30275|KCRU_MOUSE	Ckmt1	37	21.4839	21.5016	19.6047	13.4267	13.8396	10.1436
sp|Q6P8J7|KCRS_MOUSE	Ckmt2	24	10.4823	35.8193	28.0541	7.47174	10.9445	7.22803
sp|Q80TV8|CLAP1_MOUSE	Clasp1	26	15.1825	14.8759	14.8124	17.8822	19.3735	17.8734
tr|A0A087WNW8|A0A087WNW8_MOUSE	Clasp1	4	19.2335	16.5587	16.2923	15.5357	16.2484	16.1315
sp|Q8BRT1|CLAP2_MOUSE	Clasp2	30	16.5649	15.6439	15.4775	17.1238	18.2794	16.9105
tr|F7DCH5|F7DCH5_MOUSE	Clasp2	2	13.2654	9.067	13.2473	19.2661	23.9466	21.2075
sp|Q8CFC7|CLASR_MOUSE	Clasrp	7	19.271	19.1425	19.8601	15.7436	11.7509	14.2319
sp|Q99LI2|CLCC1_MOUSE	Clcc1	13	19.907	18.25	17.6708	15.2729	13.6465	15.2528
sp|P51791-3|CLCN3_MOUSE	Clcn3	14	15.7373	12.8911	15.4402	18.3661	18.321	19.2445
sp|P51791|CLCN3_MOUSE	Clcn3	1	20.2302	16.7283	17.6809	18.7551	4.60841	21.9971
sp|Q61418|CLCN4_MOUSE	Clcn4	9	13.7572	13.4775	13.742	18.3406	21.4841	19.1987
sp|O35454|CLCN6_MOUSE	Clcn6	14	14.5032	13.6324	13.7342	18.5582	20.1398	19.4322
sp|O70496|CLCN7_MOUSE	Clcn7	11	15.8515	15.3588	15.7416	18.1302	15.8171	19.1008
sp|Q9ET43|CLD12_MOUSE	Cldn12	1	20.7383	15.2402	15.7223	17.4438	15.5875	15.2678
sp|Q9CQX5|CLDN1_MOUSE	Cldnd1	3	15.0527	16.9516	16.0002	16.4904	19.8988	15.6063
sp|Q80U30|CL16A_MOUSE	Clec16a	8	16.1802	17.1325	17.7301	16.008	17.293	15.6561
sp|P0C7M9|CLC2L_MOUSE	Clec2l	2	18.1816	17.8541	15.77	16.8625	13.7564	17.5755
sp|P52194|CLGN_MOUSE	Clgn	3	13.9992	13.1154	13.0896	18.8228	20.1936	20.7794
sp|Q9Z1Q5|CLIC1_MOUSE	Clic1	18	16.3447	14.7734	15.3066	17.4664	15.86	20.249
sp|Q9QYB1|CLIC4_MOUSE	Clic4	16	16.1148	15.6153	16.3605	17.4302	16.639	17.8402
sp|Q8BXK9|CLIC5_MOUSE	Clic5	4	11.5195	17.3851	29.9962	14.1801	15.3061	11.613
sp|Q8BHB9|CLIC6_MOUSE	Clic6	19	14.2327	14.2685	27.9449	8.73893	17.7482	17.0667
sp|Q99KN9|EPN4_MOUSE	Clint1	22	16.569	16.354	15.5311	18.049	15.0961	18.4007
tr|Q5SUH6|Q5SUH6_MOUSE	Clint1	4	18.3373	18.1409	19.7221	16.6037	10.0518	17.1441
tr|F8WIA1|F8WIA1_MOUSE	Clip1	21	18.1846	17.518	18.0188	16.2281	14.6963	15.3541
sp|Q9Z0H8|CLIP2_MOUSE	Clip2	30	15.2842	13.744	15.535	18.06	20.1146	17.2623
sp|B9EHT4|CLIP3_MOUSE	Clip3	9	15.3263	14.436	14.7494	18.041	17.7256	19.7217
sp|Q8CI96|CLIP4_MOUSE	Clip4	3	13.9015	12.9166	14.1432	17.6929	22.6039	18.7418
sp|P22518|CLK1_MOUSE	Clk1	4	16.0756	14.9014	15.0585	16.7378	17.7072	19.5195
sp|O35491|CLK2_MOUSE	Clk2	2	16.6809	14.5352	15.7836	17.7426	17.8176	17.4401
sp|O35492|CLK3_MOUSE	Clk3	2	24.8054	22.1789	19.9442	13.9241	6.56915	12.5783
sp|Q8C5W0|CLMN_MOUSE	Clmn	9	13.9357	13.0545	14.6278	18.3673	21.9964	18.0182
sp|Q3UMW8|CLN5_MOUSE	Cln5	1	16.0124	15.3824	16.7352	18.3867	15.7707	17.7127
tr|Q3U466|Q3U466_MOUSE	Cln6	4	14.9753	13.6602	15.8562	17.9919	18.3043	19.2121
sp|Q9QUK3|CLN8_MOUSE	Cln8	2	17.2464	15.7947	17.3334	17.2142	15.8197	16.5916
tr|Q923F1|Q923F1_MOUSE	Clns1a	19	18.4699	15.21	17.0516	18.5898	12.4523	18.2264
sp|O08785|CLOCK_MOUSE	Clock	6	14.7188	14.695	14.0198	17.9791	18.9919	19.5955
sp|Q99LI9|CLP1_MOUSE	Clp1	7	18.6454	16.094	16.4462	16.8851	14.0608	17.8685
sp|Q60649|CLPB_MOUSE	Clpb	19	16.8975	16.6629	16.0569	17.0174	16.8862	16.4791
sp|O88696|CLPP_MOUSE	Clpp	16	16.5084	12.4397	16.5434	16.2006	20.9758	17.3321
sp|Q8VBZ3|CLPT1_MOUSE	Clptm1	19	16.6579	15.7461	16.4167	16.9584	15.0326	19.1883
sp|Q8BXA5|CLP1L_MOUSE	Clptm1l	6	14.6607	14.5973	15.3794	18.876	17.9696	18.517
sp|Q9JHS4|CLPX_MOUSE	Clpx	23	16.9896	16.3854	17.4952	16.7845	15.3118	17.0334
sp|Q9EPL2|CSTN1_MOUSE	Clstn1	14	18.7585	16.704	17.3625	16.1775	15.8867	15.1109
sp|Q99JH7|CSTN3_MOUSE	Clstn3	2	16.3747	15.933	16.2788	17.8128	14.2793	19.3214
sp|O08585|CLCA_MOUSE	Clta	11	13.0569	13.2211	15.2481	19.5314	23.2608	15.6817
tr|Q6PFA2|Q6PFA2_MOUSE	Clta	4	14.1719	13.6368	16.61	18.881	17.9666	18.7338
sp|Q6IRU5|CLCB_MOUSE	Cltb	19	13.4456	13.574	14.7831	19.2879	20.6024	18.307
sp|Q6IRU5-2|CLCB_MOUSE	Cltb	1	11.7937	13.9087	15.1624	20.2089	19.1523	19.7741
sp|Q68FD5|CLH1_MOUSE	Cltc	29	15.8234	15.3377	15.5237	17.7012	18.4066	17.2074
sp|Q9ESG4|CLTRN_MOUSE	Cltrn	4	14.6728	15.5965	25.4631	7.95475	20.3903	15.9226
sp|Q06890|CLUS_MOUSE	Clu	14	14.4616	14.683	16.6708	18.9199	19.9217	15.343
sp|Q8R3P7|CLUA1_MOUSE	Cluap1	3	20.7759	18.2676	18.8444	14.1235	14.2118	13.7768
sp|Q5SW19|CLU_MOUSE	Cluh	5	13.4849	14.4021	17.4317	17.5523	19.5309	17.598
sp|Q9D4C9|CLVS1_MOUSE	Clvs1	7	13.5221	13.1592	13.2683	18.8245	20.7421	20.4838
sp|Q8BG92|CLVS2_MOUSE	Clvs2	1	13.4818	10.9812	10.1105	21.5711	23.2481	20.6073
sp|Q8R4N0|CLYBL_MOUSE	Clybl	17	14.849	16.4599	20.4936	15.6399	16.3701	16.1875
tr|A0A0R4J0B4|A0A0R4J0B4_MOUSE	Cmas	22	17.4729	17.042	14.3975	17.5014	14.9876	18.5986
sp|Q8R1G2|CMBL_MOUSE	Cmbl	1	11.7789	18.2964	14.9722	17.1761	16.1151	21.6613
sp|Q8K199|COXM2_MOUSE	Cmc2	1	16.4376	17.7735	17.5138	16.8009	17.7538	13.7204
sp|Q9D486|CMIP_MOUSE	Cmip	15	13.737	12.8307	13.4072	18.3209	21.8609	19.8432
sp|Q9DBP5|KCY_MOUSE	Cmpk1	30	16.4809	20.5816	14.6711	16.1503	14.8058	17.3103
sp|Q3U5Q7|CMPK2_MOUSE	Cmpk2	11	13.7873	16.8385	13.8468	19.2024	19.3635	16.9614
sp|Q9CZT6|CMS1_MOUSE	Cmss1	6	17.3937	15.0765	15.0227	17.7995	16.323	18.3846
sp|Q8CJ61|CKLF4_MOUSE	Cmtm4	1	15.7859	14.8085	16.7469	17.8738	18.5613	16.2236
sp|Q9D6G9|CKLF5_MOUSE	Cmtm5	3	17.0215	11.7289	16.1155	19.5187	18.347	17.2685
sp|Q9CZR4|CKLF8_MOUSE	Cmtm8	2	21.3999	21.7522	17.0049	17.2302	10.5744	12.0384
sp|Q9DBC3|CMTR1_MOUSE	Cmtr1	24	17.1268	15.709	15.1576	18.276	14.5964	19.1342
sp|P53996|CNBP_MOUSE	Cnbp	1	18.3498	13.903	16.7928	14.5293	16.1174	20.3077
sp|Q9D1A2|CNDP2_MOUSE	Cndp2	32	14.6427	14.149	14.4358	18.7919	20.0689	17.9119
sp|P29974|CNGA1_MOUSE	Cnga1	30	31.4164	28.5288	24.5768	5.60018	5.13768	4.74018
tr|E1AZ71|E1AZ71_MOUSE	Cngb1	27	32.4999	26.1017	26.4767	5.68611	5.41576	3.81981
tr|Q91WA8|Q91WA8_MOUSE	Cngb1	1	25.4504	22.29	22.3853	8.87397	11.5248	9.47553
sp|Q9JJZ9|CNGB3_MOUSE	Cngb3	2	22.9445	22.1108	20.4897	11.5912	11.3179	11.5458
sp|Q9CX13|CNIH4_MOUSE	Cnih4	8	21.5254	16.654	18.7998	16.8023	8.08979	18.1286
tr|A2A9K7|A2A9K7_MOUSE	Cnksr1	2	16.3962	14.4003	17.6441	15.8085	18.5676	17.1833
sp|Q80YA9|CNKR2_MOUSE	Cnksr2	8	15.0687	13.9804	13.8539	17.2687	20.5457	19.2825
sp|Q08093|CNN2_MOUSE	Cnn2	1	12.1537	12.6596	16.1447	19.5819	20.1371	19.323
sp|Q9DAW9|CNN3_MOUSE	Cnn3	28	16.4953	15.9818	16.7122	17.1141	14.2057	19.4909
sp|Q0GA42|CNNM1_MOUSE	Cnnm1	13	14.2673	12.6612	13.9495	18.3534	21.4042	19.3644
sp|Q3TWN3|CNNM2_MOUSE	Cnnm2	8	16.0692	15.4952	15.9158	17.0958	16.2953	19.1287
sp|Q32NY4|CNNM3_MOUSE	Cnnm3	7	13.7348	10.5978	15.5495	18.8417	22.9606	18.3157
sp|Q69ZF7|CNNM4_MOUSE	Cnnm4	11	19.5248	17.356	17.7124	15.4535	14.7103	15.2431
sp|Q6ZQ08-4|CNOT1_MOUSE	Cnot1	32	16.0869	15.9557	15.5735	17.2372	17.1657	17.981
sp|Q8BH15|CNO10_MOUSE	Cnot10	14	18.6312	15.6761	16.4649	16.8237	16.716	15.6881
sp|Q9CWN7|CNO11_MOUSE	Cnot11	10	16.2778	14.7759	15.302	16.2078	19.4152	18.0214
sp|Q8C5L3|CNOT2_MOUSE	Cnot2	20	17.0881	17.8337	15.502	16.2069	16.7182	16.651
sp|Q8K0V4|CNOT3_MOUSE	Cnot3	13	17.104	16.2648	16.0483	16.8009	15.9409	17.8411
sp|Q8BT14-3|CNOT4_MOUSE	Cnot4	6	18.3348	16.1969	16.2372	17.4248	15.6751	16.1313
sp|Q8K3P5|CNOT6_MOUSE	Cnot6	3	20.1685	18.1736	18.6239	13.915	14.5512	14.5678
sp|Q8K3P5-2|CNOT6_MOUSE	Cnot6	1	22.3064	19.3623	18.2259	12.5325	13.631	13.9418
sp|Q8VEG6|CNO6L_MOUSE	Cnot6l	6	18.0827	15.0846	15.4317	17.3289	14.9608	19.1112
sp|Q60809|CNOT7_MOUSE	Cnot7	11	16.1574	15.0849	14.8514	17.07	19.6871	17.1491
sp|Q9D8X5|CNOT8_MOUSE	Cnot8	1	16.698	15.7645	15.0496	16.5758	17.3721	18.5399
sp|Q9JKY0|CNOT9_MOUSE	Cnot9	12	19.091	10.162	16.294	13.3874	21.0233	20.0422
sp|P16330|CN37_MOUSE	Cnp	25	16.0337	15.9599	14.9981	16.6772	16.2516	20.0795
sp|Q9QXT0|CNPY2_MOUSE	Cnpy2	16	16.8824	19.0837	17.0788	15.9361	15.5084	15.5106
sp|Q9DAU1|CNPY3_MOUSE	Cnpy3	7	23.329	20.981	16.3211	14.6841	13.4019	11.2828
sp|Q8BQ47|CNPY4_MOUSE	Cnpy4	8	12.5588	11.9128	13.6376	20.3988	22.6991	18.7928
sp|Q5M8N0|CNRP1_MOUSE	Cnrip1	16	15.7352	15.8103	14.9892	18.38	16.5763	18.509
sp|Q8CBC4|CNST_MOUSE	Cnst	11	17.1435	15.8457	16.5883	16.956	17.3721	16.0944
sp|P51642|CNTF_MOUSE	Cntf	3	18.8736	19.5564	19.8383	17.7489	7.27153	16.7112
sp|O88507|CNTFR_MOUSE	Cntfr	7	15.3853	17.0277	16.5325	16.3009	17.1943	17.5593
sp|P12960|CNTN1_MOUSE	Cntn1	35	17.1212	17.8428	15.7256	17.9522	12.9889	18.3692
sp|Q61330|CNTN2_MOUSE	Cntn2	7	14.2224	13.9889	14.1149	19.1469	20.1791	18.3476
sp|Q69Z26|CNTN4_MOUSE	Cntn4	23	13.8169	12.7948	13.5366	18.5254	19.9303	21.396
sp|Q9JMB8|CNTN6_MOUSE	Cntn6	6	14.388	13.8484	14.3197	17.6847	18.8278	20.9315
sp|O54991|CNTP1_MOUSE	Cntnap1	21	12.1946	10.5339	12.8736	19.7222	24.5793	20.0965
tr|E9QNF7|E9QNF7_MOUSE	Cntnap2	24	14.5416	14.2675	13.8988	18.6548	19.7222	18.9151
sp|Q99P47|CNTP4_MOUSE	Cntnap4	2	14.7134	14.0378	14.3046	17.225	19.2487	20.4706
sp|Q0V8T9|CTP5A_MOUSE	Cntnap5a	2	15.5434	14.3097	16.1055	16.9464	17.9361	19.1589
sp|Q8CB62|CNTRB_MOUSE	Cntrob	8	19.5402	17.7791	17.6349	16.285	15.0856	13.6752
sp|Q9D2R6|COA3_MOUSE	Coa3	4	15.3993	16.9459	18.4962	17.4827	17.412	14.2638
sp|Q8BGD8|COA6_MOUSE	Coa6	1	17.5243	16.1422	18.3966	16.8014	15.9283	15.2071
sp|Q921H9|COA7_MOUSE	Coa7	12	15.7672	16.3068	18.1691	16.917	18.763	14.0769
sp|Q9DBL7|COASY_MOUSE	Coasy	19	17.296	16.1987	16.2842	17.1469	13.9957	19.0784
sp|Q5NBX1|COBL_MOUSE	Cobl	6	13.6584	12.0905	15.1846	17.4907	20.7842	20.7916
sp|Q3UMF0|COBL1_MOUSE	Cobll1	4	15.6001	15.827	17.7658	18.9576	14.0223	17.8271
sp|Q9Z160|COG1_MOUSE	Cog1	15	18.4558	17.562	15.6511	15.9258	14.6839	17.7214
sp|Q921L5|COG2_MOUSE	Cog2	15	17.5361	13.5892	16.1517	17.4159	17.3054	18.0017
tr|E9QL65|E9QL65_MOUSE	Cog3	27	16.6429	14.0705	15.5318	16.8195	18.7605	18.1746
sp|Q8R1U1|COG4_MOUSE	Cog4	18	19.4589	16.6961	16.4686	16.1816	14.119	17.0757
sp|Q8C0L8|COG5_MOUSE	Cog5	17	18.5137	16.6051	16.6681	16.848	14.6458	16.7192
sp|Q8R3I3|COG6_MOUSE	Cog6	9	18.7236	12.0629	16.0225	15.4803	18.2392	19.4715
tr|A0A0R4J0Q9|A0A0R4J0Q9_MOUSE	Cog7	22	17.0167	16.6199	17.6148	15.7659	15.9164	17.0663
sp|Q9JJA2|COG8_MOUSE	Cog8	11	18.845	16.856	16.3463	15.6886	14.2219	18.0422
sp|Q5SU73|COIL_MOUSE	Coil	8	15.8719	16.3625	14.7448	17.4674	17.2387	18.3147
sp|Q60847|COCA1_MOUSE	Col12a1	2	8.62943	8.45309	23.0673	40.919	10.2329	8.69831
sp|Q80X19|COEA1_MOUSE	Col14a1	3	7.22219	13.6612	50.5566	7.08392	15.7423	5.73382
sp|O35206|COFA1_MOUSE	Col15a1	2	4.34486	40.8822	36.2317	6.29921	6.55968	5.68241
sp|P39061|COIA1_MOUSE	Col18a1	16	14.4674	13.3908	16.9531	20.9256	13.8833	20.3798
sp|P11087|CO1A1_MOUSE	Col1a1	8	1.34068	21.7248	62.9671	6.04255	6.29414	1.63076
sp|Q01149|CO1A2_MOUSE	Col1a2	5	1.05249	21.7389	63.2189	7.15481	5.77074	1.06416
tr|E9Q7P1|E9Q7P1_MOUSE	Col22a1	2	12.2627	13.8496	17.0467	13.9364	7.66886	35.2357
sp|P28481|CO2A1_MOUSE	Col2a1	5	1.77757	0.21918	19.2987	25.5874	2.32158	50.7956
sp|P08122|CO4A2_MOUSE	Col4a2	3	13.791	15.7762	18.7246	16.8394	17.8129	17.0559
sp|Q9QZR9|CO4A4_MOUSE	Col4a4	1	17.3269	15.3935	16.4131	13.2052	16.0186	21.6426
tr|Q63ZW6|Q63ZW6_MOUSE	Col4a5	1	11.9418	12.5157	15.9868	25.5239	15.8729	18.159
tr|B1AVK5|B1AVK5_MOUSE	Col4a6	3	20.6577	14.0794	16.7826	16.5532	13.7838	18.1433
sp|Q04857|CO6A1_MOUSE	Col6a1	3	1.99096	29.8965	45.3582	9.61134	6.9354	6.20766
sp|Q02788|CO6A2_MOUSE	Col6a2	4	4.35291	24.8439	39.3558	10.9822	11.2858	9.17947
tr|E9PWQ3|E9PWQ3_MOUSE	Col6a3	18	3.48403	26.4767	41.3134	11.6522	8.9118	8.1618
sp|Q8K297|GT251_MOUSE	Colgalt1	18	16.6832	16.7759	17.0915	15.9678	20.2912	13.1903
sp|Q6NVG7|GT252_MOUSE	Colgalt2	2	10.135	9.97777	11.5024	18.9824	29.3241	20.0783
sp|Q8K4M5|COMD1_MOUSE	Commd1	5	16.1435	17.5225	14.9502	16.2355	16.8347	18.3136
sp|Q8JZY2|COMDA_MOUSE	Commd10	11	16.9286	14.0551	17.7815	14.9952	18.0991	18.1404
sp|Q8BXC6|COMD2_MOUSE	Commd2	6	17.9179	16.0725	15.6983	16.6433	16.2498	17.4182
sp|Q63829|COMD3_MOUSE	Commd3	7	16.564	16.1334	16.4427	15.8946	17.3064	17.6589
sp|Q9CQ02|COMD4_MOUSE	Commd4	4	14.6711	13.2224	14.9085	17.8053	19.3445	20.0484
sp|Q8R395|COMD5_MOUSE	Commd5	9	13.8844	12.3991	14.6627	18.4644	21.4908	19.0985
tr|B7ZNP3|B7ZNP3_MOUSE	Commd6	2	19.3692	15.9837	17.7835	16.0491	14.5999	16.2146
sp|Q8BG94|COMD7_MOUSE	Commd7	6	17.7061	8.79161	16.3632	14.1487	21.6472	21.3432
sp|Q9CZG3|COMD8_MOUSE	Commd8	3	14.1667	12.4983	16.5353	16.258	22.9799	17.5618
sp|Q8K2Q0|COMD9_MOUSE	Commd9	4	15.3489	13.101	15.4148	18.1206	17.5853	20.4293
sp|O88587|COMT_MOUSE	Comt	25	15.2609	16.4872	14.4603	17.7835	17.0103	18.9978
sp|Q8BIG7|CMTD1_MOUSE	Comtd1	7	15.108	11.0487	16.0678	17.2667	24.2481	16.2607
sp|Q9R1A8|COP1_MOUSE	Cop1	2	17.0139	13.6776	15.0643	17.371	18.9327	17.9404
sp|Q8CIE6|COPA_MOUSE	Copa	33	16.9182	17.1768	15.8108	17.2465	16.2841	16.5637
sp|Q9JIF7|COPB_MOUSE	Copb1	32	16.0375	15.7183	15.2383	17.0381	18.9508	17.017
sp|O55029|COPB2_MOUSE	Copb2	28	17.558	16.1178	16.1943	17.2186	15.8671	17.0442
sp|O89079|COPE_MOUSE	Cope	22	16.7922	15	16.912	17.1535	17.6954	16.4468
sp|Q9QZE5|COPG1_MOUSE	Copg1	26	17.7876	17.1742	16.076	16.8313	14.6242	17.5068
sp|Q9QXK3|COPG2_MOUSE	Copg2	30	18.8875	17.1636	15.6765	16.4731	15.7127	16.0866
sp|Q9CQ13|COPRS_MOUSE	Coprs	6	15.1225	10.6348	13.5679	20.9009	14.8433	24.9306
sp|P61202|CSN2_MOUSE	Cops2	26	16.1285	18.7755	15.1364	17.0155	17.6815	15.2625
sp|O88543|CSN3_MOUSE	Cops3	27	20.3824	18.3911	17.0861	15.2875	12.436	16.417
sp|O88544|CSN4_MOUSE	Cops4	31	20.6906	18.6017	16.699	14.9048	13.2839	15.8199
sp|O35864|CSN5_MOUSE	Cops5	27	18.683	16.6315	16.365	17.0854	15.4519	15.7832
sp|O88545|CSN6_MOUSE	Cops6	16	20.3185	16.95	16.2065	14.8604	14.7296	16.9351
sp|Q9CZ04-2|CSN7A_MOUSE	Cops7a	19	18.0939	16.3386	15.9559	16.3384	15.7542	17.519
sp|Q8BV13|CSN7B_MOUSE	Cops7b	8	18.7167	17.0271	16.5694	15.9004	15.6267	16.1596
sp|Q8VBV7|CSN8_MOUSE	Cops8	16	17.8466	14.7417	17.1237	16.4364	17.4711	16.3805
sp|Q3U898|CSN9_MOUSE	Cops9	2	19.2089	13.6769	15.8496	18.2508	14.9775	18.0363
sp|P61924|COPZ1_MOUSE	Copz1	9	17.5073	14.216	15.9856	15.4561	19.6835	17.1516
sp|Q9JHH9|COPZ2_MOUSE	Copz2	1	11.0996	11.5627	14.1703	20.278	24.6911	18.1983
tr|E9Q3H6|E9Q3H6_MOUSE	Coq10a	3	10.4127	26.2102	28.9048	11.1214	11.281	12.0698
sp|Q8BMS4|COQ3_MOUSE	Coq3	2	12.5424	19.4085	22.6952	15.392	14.9868	14.975
sp|Q8BGB8|COQ4_MOUSE	Coq4	2	20.8971	16.9305	19.8722	12.2963	14.9786	15.0254
sp|Q9CXI0|COQ5_MOUSE	Coq5	6	14.7386	21.0674	22.2207	13.9221	14.5131	13.5381
sp|Q8R1S0|COQ6_MOUSE	Coq6	5	16.7056	24.0634	22.0936	13.4508	10.1621	13.5245
sp|P97478|COQ7_MOUSE	Coq7	3	12.5389	20.1055	22.6514	15.3397	14.9475	14.417
sp|Q60936|COQ8A_MOUSE	Coq8a	15	9.66736	33.5638	35.699	6.6303	7.08472	7.35478
sp|Q566J8|COQ8B_MOUSE	Coq8b	9	18.5801	16.5492	17.33	16.2714	16.704	14.5653
sp|Q8K1Z0|COQ9_MOUSE	Coq9	12	13.2966	21.1138	27.5587	12.1456	13.9948	11.8905
sp|O89053|COR1A_MOUSE	Coro1a	20	12.0379	10.26	13.7794	19.9968	23.7171	20.2088
sp|Q9WUM3|COR1B_MOUSE	Coro1b	17	14.2533	12.8698	14.8465	18.742	21.265	18.0234
sp|Q9WUM4|COR1C_MOUSE	Coro1c	26	14.7365	16.9717	15.0733	16.8958	17.9375	18.3853
sp|Q8C0P5|COR2A_MOUSE	Coro2a	3	15.2634	12.3921	13.221	17.6397	23.3263	18.1575
sp|Q8BH44|COR2B_MOUSE	Coro2b	29	15.957	19.2279	14.9329	16.5803	16.6654	16.6365
sp|Q9D2V7|CORO7_MOUSE	Coro7	23	15.5677	14.049	14.399	17.7491	19.1692	19.0661
sp|Q9CQI6|COTL1_MOUSE	Cotl1	24	15.5151	15.6954	14.8068	18.3363	15.8867	19.7596
sp|Q6P8I6|COX11_MOUSE	Cox11	4	18.7435	15.1798	18.6599	17.1574	13.4805	16.7789
sp|Q8BH51|COX14_MOUSE	Cox14	2	20.1661	16.6032	18.1116	12.7041	13.9465	18.4685
sp|Q8BJ03|COX15_MOUSE	Cox15	16	18.2328	15.1832	17.6047	15.5504	16.0497	17.3792
sp|Q8K0C8|COX19_MOUSE	Cox19	2	11.1044	10.6629	15.0801	16.6009	31.3862	15.1655
sp|P19783|COX41_MOUSE	Cox4i1	23	22.6673	22.7889	18.1262	13.467	11.4165	11.5341
sp|Q91W29|COX42_MOUSE	Cox4i2	11	17.4114	19.1121	15.0697	17.172	14.2683	16.9665
sp|P12787|COX5A_MOUSE	Cox5a	15	16.1136	17.9326	19.1645	16.9163	16.4425	13.4306
sp|P19536|COX5B_MOUSE	Cox5b	20	17.938	22.5992	18.0396	15.5809	11.5582	14.284
sp|P43024|CX6A1_MOUSE	Cox6a1	1	25.6958	23.868	19.5138	10.7013	6.40089	13.8202
sp|P56391|CX6B1_MOUSE	Cox6b1	12	10.1846	11.3944	15.6487	17.7248	31.056	13.9915
sp|Q9CPQ1|COX6C_MOUSE	Cox6c	10	20.4088	15.7454	19.5983	12.6528	16.8539	14.7408
sp|P56392|CX7A1_MOUSE	Cox7a1	5	3.71956	39.1679	46.7534	3.34705	3.34731	3.6648
sp|P48771|CX7A2_MOUSE	Cox7a2	11	14.7206	27.0438	19.5726	15.4949	8.65243	14.5157
sp|Q61387|COX7R_MOUSE	Cox7a2l	6	20.1249	19.4564	19.057	14.7195	11.9116	14.7306
sp|P17665|COX7C_MOUSE	Cox7c	4	17.0163	23.934	27.4114	9.7994	7.09371	14.7452
tr|G3X8Q5|G3X8Q5_MOUSE	Cp	32	18.2542	17.2658	16.6059	17.2148	14.2406	16.4187
sp|P15089|CBPA3_MOUSE	Cpa3	1	4.39061	11.3928	66.428	4.97041	6.76528	6.05289
sp|O89001|CBPD_MOUSE	Cpd	10	13.2882	11.8855	14.3048	18.1767	22.1436	20.2012
sp|Q00493|CBPE_MOUSE	Cpe	15	17.9065	17.0055	16.219	15.7881	16.537	16.5439
sp|Q812E0|CPEB2_MOUSE	Cpeb2	9	15.2977	13.7326	13.7061	18.1137	19.2501	19.8998
sp|Q7TN99|CPEB3_MOUSE	Cpeb3	10	16.028	14.4016	14.8729	17.2785	18.6801	18.7389
sp|Q7TN98|CPEB4_MOUSE	Cpeb4	16	15.0801	14.266	14.4236	17.3751	20.5153	18.3398
sp|P63040|CPLX1_MOUSE	Cplx1	16	18.7987	19.2809	16.4475	18.2649	10.5246	16.6834
sp|P84086|CPLX2_MOUSE	Cplx2	7	16.3693	16.8477	16.3065	21.5131	9.56275	19.4006
sp|Q8R1B5|CPLX3_MOUSE	Cplx3	28	17.0497	18.9716	18.0963	17.5482	13.0091	15.325
sp|Q80WM3|CPLX4_MOUSE	Cplx4	21	23.2992	24.5953	22.9256	11.3757	10.5039	7.30032
sp|Q80V42|CBPM_MOUSE	Cpm	4	13.3237	13.9928	15.3589	15.0897	25.1763	17.0585
sp|Q8C166|CPNE1_MOUSE	Cpne1	12	17.4264	15.881	16.0912	17.16	17.3387	16.1027
sp|P59108|CPNE2_MOUSE	Cpne2	3	12.7037	13.0555	13.2521	19.7322	18.6618	22.5947
sp|Q8BT60|CPNE3_MOUSE	Cpne3	9	17.8524	15.5743	16.4756	17.2886	16.0441	16.7651
sp|Q8BLR2|CPNE4_MOUSE	Cpne4	3	16.4175	14.0248	14.1571	18.2661	17.179	19.9555
sp|Q8JZW4|CPNE5_MOUSE	Cpne5	21	13.2139	12.8132	13.6443	17.9193	23.6118	18.7975
sp|Q9Z140|CPNE6_MOUSE	Cpne6	18	13.8164	11.7467	14.0343	18.9677	19.338	22.0969
sp|Q0VE82|CPNE7_MOUSE	Cpne7	7	15.8037	15.0629	15.2883	16.1306	17.1079	20.6065
sp|Q9DC53|CPNE8_MOUSE	Cpne8	7	17.4522	15.2771	14.7691	18.257	14.6993	19.5453
sp|Q1RLL3|CPNE9_MOUSE	Cpne9	9	13.214	13.3913	13.3471	18.2853	18.9627	22.7996
sp|P36552|HEM6_MOUSE	Cpox	8	21.5192	18.4349	18.7599	15.2087	12.9633	13.114
sp|Q8BFS6|CPPED_MOUSE	Cpped1	13	16.1073	15.1115	14.7677	16.298	16.244	21.4715
sp|Q9WVJ3|CBPQ_MOUSE	Cpq	9	12.0879	11.0849	14.2841	20.2048	17.685	24.6533
sp|Q9EPU4|CPSF1_MOUSE	Cpsf1	26	15.7798	15.6903	15.2783	16.323	19.8108	17.1179
sp|O35218|CPSF2_MOUSE	Cpsf2	22	16.9276	15.4954	16.0521	17.069	17.6899	16.7661
sp|Q9QXK7|CPSF3_MOUSE	Cpsf3	20	17.9726	18.4404	16.2357	16.4103	13.7599	17.1811
tr|E0CXT7|E0CXT7_MOUSE	Cpsf4	6	17.5483	13.8848	16.6475	16.5405	16.9385	18.4405
sp|Q6NVF9|CPSF6_MOUSE	Cpsf6	18	15.6562	16.3136	15.1318	16.5039	19.5237	16.8707
sp|Q8BTV2|CPSF7_MOUSE	Cpsf7	13	16.1194	15.0574	14.4525	17.1432	18.1329	19.0946
sp|P97742|CPT1A_MOUSE	Cpt1a	21	18.4929	18.1853	17.1853	17.8253	14.067	14.2442
sp|Q924X2|CPT1B_MOUSE	Cpt1b	6	2.26947	37.147	48.4524	3.37348	4.62267	4.135
sp|Q8BGD5|CPT1C_MOUSE	Cpt1c	9	16.7252	14.4076	14.5652	17.6591	16.65	19.9929
sp|P52825|CPT2_MOUSE	Cpt2	27	18.4239	19.0665	21.421	14.0635	14.1262	12.8988
sp|Q64735|CR1L_MOUSE	Cr1l	1	16.9345	15.4987	18.0843	18.2174	11.219	20.0462
sp|P62965|RABP1_MOUSE	Crabp1	13	14.9068	19.9271	12.7229	15.5059	13.4777	23.4596
sp|P22935|RABP2_MOUSE	Crabp2	1	18.1091	12.2319	17.1116	13.2646	20.2214	19.0615
tr|E9Q3M9|E9Q3M9_MOUSE	Cracdl	2	15.4381	27.2283	20.0958	13.0853	9.16729	14.9852
sp|Q5PR69|CRACD_MOUSE	Crad	2	14.3525	13.1416	14.2408	18.2211	19.1359	20.9082
sp|O88843|CRADD_MOUSE	Cradd	4	19.0662	15.0725	16.8849	14.1506	15.698	19.1278
sp|P47934|CACP_MOUSE	Crat	17	9.72151	27.0556	28.5122	11.3777	11.8071	11.5259
sp|Q80YA8|CRUM2_MOUSE	Crb2	8	17.7029	15.7908	17.3805	16.1545	14.4115	18.5597
sp|Q8C7D2|CRBN_MOUSE	Crbn	8	17.2739	15.3925	14.9812	17.1317	17.0719	18.1488
sp|O35427|RPC9_MOUSE	Crcp	1	16.4636	15.1276	16.7059	17.3477	17.2626	17.0926
sp|Q01147-1|CREB1_MOUSE	Creb1	23	15.9737	14.3666	17.4072	18.0807	19.318	14.8537
sp|P45481|CBP_MOUSE	Crebbp	10	16.4126	14.6722	15.203	17.0051	18.1027	18.6043
sp|Q91ZR3|ZHANG_MOUSE	Crebzf	1	16.3694	13.9502	14.659	18.3192	20.0357	16.6664
sp|Q91XD7|CREL1_MOUSE	Creld1	3	16.5958	18.2863	16.6061	15.6361	15.1773	17.6984
sp|Q9CYA0|CREL2_MOUSE	Creld2	3	17.2707	15.9499	16.7584	17.827	17.1781	15.0159
sp|P27699|CREM_MOUSE	Crem	3	16.0468	15.26	16.778	17.4034	18.9487	15.5631
sp|P63254|CRIP1_MOUSE	Crip1	2	13.4853	18.1021	18.6157	16.4677	16.7135	16.6158
sp|Q9DCT8|CRIP2_MOUSE	Crip2	12	15.404	19.0548	14.5537	17.0202	13.3826	20.5847
sp|Q64010|CRK_MOUSE	Crk	26	15.3684	16.2032	15.1131	18.3075	17.932	17.0757
tr|Q8JZR2|Q8JZR2_MOUSE	Crk	1	16.0832	13.7977	21.6557	13.8624	15.7945	18.8064
sp|P47941|CRKL_MOUSE	Crkl	14	16.9704	16.0467	16.6056	17.6995	14.8499	17.8278
sp|Q9Z2L7|CRLF3_MOUSE	Crlf3	10	16.8141	16.8489	17.229	16.1577	17.6872	15.2631
tr|Q6P1J1|Q6P1J1_MOUSE	Crmp1	31	15.5827	16.4816	14.1507	17.8748	16.5342	19.376
sp|P63154|CRNL1_MOUSE	Crnkl1	27	17.9277	17.3658	15.4124	16.8357	15.5131	16.9452
sp|Q8CJ40|CROCC_MOUSE	Crocc	37	19.4707	17.4685	17.4296	16.2167	16.7412	12.6734
sp|Q8CJ40-2|CROCC_MOUSE	Crocc	1	26.2622	17.1592	16.0734	16.4225	7.75206	16.3307
sp|Q9DC50|OCTC_MOUSE	Crot	19	14.983	18.2033	12.265	17.8074	13.981	22.7603
sp|Q5RJG7|ISPD_MOUSE	Crppa	12	18.5539	12.6448	15.0883	17.364	17.7213	18.6277
sp|Q8R555|CRAC1_MOUSE	Crtac1	10	13.3703	11.178	13.7887	19.3629	21.1323	21.1678
sp|Q68ED7|CRTC1_MOUSE	Crtc1	16	16.4422	14.0222	15.7057	19.7234	13.0791	21.0274
sp|Q3U182|CRTC2_MOUSE	Crtc2	6	16.0618	13.2028	15.1716	17.4319	21.1025	17.0294
sp|Q91X84|CRTC3_MOUSE	Crtc3	3	16.6802	16.1704	15.3815	18.3817	16.2474	17.1388
sp|O54751|CRX_MOUSE	Crx	14	20.2241	18.6463	19.9599	16.0207	13.5822	11.5668
sp|P97784|CRY1_MOUSE	Cry1	5	16.6502	16.0395	15.7922	17.2965	17.0093	17.2124
sp|Q9R194|CRY2_MOUSE	Cry2	2	15.2646	16.6836	13.1958	17.4545	17.4204	19.9811
sp|P24622|CRYAA_MOUSE	Cryaa	25	0.90578	49.5237	22.9036	23.8959	2.45975	0.311252
sp|P24622-2|CRYAA_MOUSE	Cryaa	7	0.847978	46.1738	26.1797	24.1899	2.29255	0.316096
sp|P23927|CRYAB_MOUSE	Cryab	25	1.65417	53.9727	22.3987	17.3111	3.33128	1.33213
tr|Q9QXC6|Q9QXC6_MOUSE	Cryba1	17	1.59926	50.4962	21.8327	21.5485	3.57982	0.943472
sp|Q9JJV1|CRBA2_MOUSE	Cryba2	16	2.87713	48.5562	22.3212	19.7408	4.99099	1.51359
sp|Q9JJV0|CRBA4_MOUSE	Cryba4	10	2.40877	51.4242	20.791	19.9618	3.62143	1.7928
sp|Q9WVJ5|CRBB1_MOUSE	Crybb1	26	1.41795	47.5559	23.6992	23.8448	2.86397	0.618213
sp|P62696|CRBB2_MOUSE	Crybb2	20	2.14863	48.9544	23.0434	19.2322	5.45623	1.16513
sp|Q9JJU9|CRBB3_MOUSE	Crybb3	22	2.84504	49.7655	22.5227	19.0044	3.88836	1.97405
tr|A0A338P6N4|A0A338P6N4_MOUSE	Crybg3	17	13.7448	12.8439	13.7941	18.2332	20.6126	20.7714
sp|P04345|CRGA_MOUSE	Cryga	10	2.71399	46.3745	17.2639	25.4365	6.52212	1.68906
sp|P04344|CRGB_MOUSE	Crygb	20	3.1402	50.5415	15.892	20.2843	7.51914	2.62287
tr|A3RLD5|A3RLD5_MOUSE	Crygc	4	2.68188	55.189	14.9243	19.4681	6.38842	1.34832
sp|P04342|CRGD_MOUSE	Crygd	19	2.13576	63.7912	14.0682	15.9474	3.25525	0.802197
sp|Q8VHL5|CRGN_MOUSE	Crygn	6	3.04916	41.0179	30.6214	18.9489	4.37905	1.98361
sp|O35486|CRYGS_MOUSE	Crygs	15	6.27204	48.1416	16.3195	15.6159	8.59921	5.05182
sp|Q99KP3|CRYL1_MOUSE	Cryl1	16	15.6962	13.7186	13.8956	17.0691	20.5182	19.1023
sp|O54983|CRYM_MOUSE	Crym	36	14.8465	12.9294	14.2856	16.7672	19.2115	21.9598
sp|P47199|QOR_MOUSE	Cryz	29	15.932	16.0586	15.2105	16.5571	18.3851	17.8566
sp|Q921W4|QORL1_MOUSE	Cryzl1	16	17.1788	16.1839	15.5111	17.1916	15.9558	17.9789
sp|Q3UNZ8|QORL2_MOUSE	Cryzl2	9	16.0981	13.7451	16.9927	16.7452	18.1884	18.2305
sp|Q9CZU6|CISY_MOUSE	Cs	29	16.9654	22.5569	18.4975	14.6453	12.8481	14.4868
sp|Q9DBE0|CSAD_MOUSE	Csad	9	15.6586	15.8172	18.5063	16.2957	16.1018	17.6204
sp|Q91YQ3|CSDC2_MOUSE	Csdc2	6	15.8252	13.3784	14.6745	17.9794	18.4776	19.665
sp|Q91W50|CSDE1_MOUSE	Csde1	28	15.9123	20.4028	15.069	16.8273	15.4792	16.3095
sp|Q9ERK4|XPO2_MOUSE	Cse1l	26	20.9065	17.6609	15.3706	16.2729	15.4269	14.3622
sp|Q8C1F4|CGAT2_MOUSE	Csgalnact2	2	20.4729	18.0881	17.7091	15.406	15.5234	12.8005
sp|P41241|CSK_MOUSE	Csk	16	16.5	16.5696	14.7797	17.5067	15.4678	19.1762
tr|V9GX34|V9GX34_MOUSE	Csmd2	2	14.5081	11.2093	15.1043	18.0717	21.0184	20.0882
sp|Q80T79|CSMD3_MOUSE	Csmd3	4	16.7339	13.661	14.9065	17.3972	16.4364	20.8651
sp|Q8BK63-2|KC1A_MOUSE	Csnk1a1	11	17.9602	16.1219	16.3452	17.1789	14.001	18.3928
tr|E9Q3W1|E9Q3W1_MOUSE	Csnk1a1	6	15.297	15.246	15.0051	17.123	18.6577	18.6712
sp|Q9DC28|KC1D_MOUSE	Csnk1d	2	16.1323	14.533	15.3636	17.9306	18.7776	17.263
sp|Q9JMK2|KC1E_MOUSE	Csnk1e	19	17.504	18.0892	15.316	16.463	15.7858	16.842
sp|Q8BTH8|KC1G1_MOUSE	Csnk1g1	10	16.8506	15.9906	16.3313	15.7752	18.0058	17.0466
sp|Q8C4X2|KC1G3_MOUSE	Csnk1g3	6	16.0786	15.4072	16.1301	16.534	18.1513	17.6989
sp|Q60737|CSK21_MOUSE	Csnk2a1	25	18.4724	18.6523	16.4283	16.1902	15.1057	15.1511
sp|O54833|CSK22_MOUSE	Csnk2a2	15	18.4744	19.4268	15.8223	15.7891	13.7281	16.7593
sp|P67871|CSK2B_MOUSE	Csnk2b	10	19.8655	17.1844	16.8414	16.0117	12.8441	17.2527
sp|Q8VHY0|CSPG4_MOUSE	Cspg4	13	13.4887	14.8486	18.9412	15.2572	19.1772	18.2871
sp|Q71M36|CSPG5_MOUSE	Cspg5	9	14.7212	16.2236	16.0139	19.3652	16.6134	17.0627
sp|P97315|CSRP1_MOUSE	Csrp1	8	17.4735	16.1983	16.9585	16.4562	14.1697	18.7438
sp|P97314|CSRP2_MOUSE	Csrp2	1	13.0887	13.5435	16.5743	16.9618	21.7037	18.128
sp|P50462|CSRP3_MOUSE	Csrp3	5	13.8654	19.9457	16.2995	14.387	15.1235	20.379
sp|P21460|CYTC_MOUSE	Cst3	12	15.505	17.4935	18.1268	17.5169	15.2179	16.14
sp|Q62426|CYTB_MOUSE	Cstb	11	19.8959	18.4184	17.2168	16.6391	12.4088	15.421
tr|Q497J0|Q497J0_MOUSE	Cstdc5	1	7.67678	16.4039	11.7425	21.4141	21.3893	21.3734
sp|Q99LC2|CSTF1_MOUSE	Cstf1	8	19.9238	18.9107	15.8611	15.9587	13.0577	16.288
sp|Q8BIQ5|CSTF2_MOUSE	Cstf2	9	16.1406	15.3249	16.5563	17.9448	17.1361	16.8972
tr|F6ZKC7|F6ZKC7_MOUSE	Cstf2	1	18.4413	16.0173	16.2725	17.05	15.4952	16.7238
sp|Q8C7E9|CSTFT_MOUSE	Cstf2t	20	16.2237	14.2953	17.0857	17.8044	17.662	16.9289
sp|Q99LI7|CSTF3_MOUSE	Cstf3	25	17.0127	15.7909	16.2102	16.3562	17.2394	17.3907
sp|O88712|CTBP1_MOUSE	Ctbp1	14	15.1614	14.5901	13.9172	17.0515	20.0867	19.1931
sp|P56546-2|CTBP2_MOUSE	Ctbp2	50	19.1553	18.492	17.1163	15.5232	14.7045	15.0087
sp|Q5SUQ9|CTC1_MOUSE	Ctc1	12	19.2675	16.4419	16.8299	16.6306	15.8055	15.0246
sp|Q61164|CTCF_MOUSE	Ctcf	12	27.4155	19.8628	20.0349	13.8083	6.57716	12.3014
sp|Q7TSG2|CTDP1_MOUSE	Ctdp1	20	16.5869	15.5037	15.2828	17.7769	16.8236	18.0262
sp|P58466|CTDS1_MOUSE	Ctdsp1	1	14.8036	15.3142	14.6162	19.1147	16.6553	19.4961
sp|Q8BG15|CTSL2_MOUSE	Ctdspl2	11	17.3139	17.2292	16.1738	16.338	15.5841	17.3611
sp|Q8VCN5|CGL_MOUSE	Cth	14	16.6581	14.8494	15.1964	16.973	17.0347	19.2883
sp|Q6PEE2|CTIF_MOUSE	Ctif	17	17.0608	14.6817	16.9738	16.8018	18.4707	16.0112
sp|P26231|CTNA1_MOUSE	Ctnna1	28	14.5348	13.0866	15.7289	19.1609	18.536	18.9527
sp|Q61301-3|CTNA2_MOUSE	Ctnna2	31	14.4957	15.8247	14.1526	17.7088	18.7475	19.0707
sp|Q65CL1|CTNA3_MOUSE	Ctnna3	3	16.5267	10.4628	15.4001	16.8152	13.29	27.5051
sp|O88327|CTNL1_MOUSE	Ctnnal1	3	12.7534	12.5778	15.0898	20.458	19.1514	19.9695
sp|Q02248|CTNB1_MOUSE	Ctnnb1	32	16.1606	14.853	15.2046	18.4678	15.9741	19.3398
sp|Q9JJN6|CNBP1_MOUSE	Ctnnbip1	4	13.0179	10.1447	13.6091	19.0572	24.3571	19.814
sp|Q9CWL8|CTBL1_MOUSE	Ctnnbl1	23	16.2943	14.2537	16.0105	18.3242	16.9836	18.1336
sp|P30999|CTND1_MOUSE	Ctnnd1	27	15.8104	16.1231	15.2221	17.3305	15.799	19.7149
sp|P30999-3|CTND1_MOUSE	Ctnnd1	1	12.2151	7.97075	15.3437	19.5653	26.0753	18.8299
sp|O35927|CTND2_MOUSE	Ctnnd2	21	14.6011	13.5926	14.6815	18.442	19.5447	19.1382
sp|P70698|PYRG1_MOUSE	Ctps1	17	15.336	13.7521	14.59	18.7463	20.0214	17.5542
sp|P70303|PYRG2_MOUSE	Ctps2	13	15.4562	15.1041	15.0474	18.1002	18.9782	17.3139
sp|Q62018|CTR9_MOUSE	Ctr9	23	18.9528	15.2327	17.6495	16.0469	16.1085	16.0095
sp|P16675|PPGB_MOUSE	Ctsa	7	15.7207	14.8139	15.2183	17.7869	15.6729	20.7874
sp|P10605|CATB_MOUSE	Ctsb	9	22.6288	18.3852	18.1827	15.2767	9.35721	16.1694
sp|P97821|CATC_MOUSE	Ctsc	2	10.7545	10.9108	17.3325	21.4811	19.6143	19.9067
sp|P18242|CATD_MOUSE	Ctsd	18	15.1537	21.1385	15.1929	16.3787	14.8376	17.2986
sp|Q9R013|CATF_MOUSE	Ctsf	2	21.2215	16.8107	19.3063	14.7257	13.0532	14.8826
sp|P49935|CATH_MOUSE	Ctsh	6	11.1459	10.9903	14.0258	23.3597	17.6231	22.8552
sp|P06797|CATL1_MOUSE	Ctsl	3	17.9475	16.4028	18.915	18.4946	9.17582	19.0643
sp|Q8BM88|CATO_MOUSE	Ctso	2	17.1314	14.685	15.1512	17.1591	16.8388	19.0344
sp|O70370|CATS_MOUSE	Ctss	2	20.3071	17.2082	18.3042	14.4929	15.1885	14.4991
sp|Q9WUU7|CATZ_MOUSE	Ctsz	3	13.3146	13.37	16.8917	20.1722	17.2589	18.9926
sp|Q60598|SRC8_MOUSE	Cttn	23	15.9387	13.5059	15.4311	17.7966	19.1581	18.1696
sp|B9EJA2|CTTB2_MOUSE	Cttnbp2	17	16.5087	14.3239	15.5686	17.544	17.8636	18.1913
sp|Q99LJ0|CT2NL_MOUSE	Cttnbp2nl	8	15.8351	13.1533	15.7509	17.4074	19.1332	18.72
sp|Q99J10|CTU1_MOUSE	Ctu1	1	20.1352	16.8738	15.7681	17.6747	13.6911	15.8572
sp|Q3U308|CTU2_MOUSE	Ctu2	6	15.8762	14.785	14.7438	17.9072	17.7127	18.9751
sp|Q8R3V6|CUED1_MOUSE	Cuedc1	4	12.5696	10.9146	14.7649	19.0852	24.4553	18.2104
sp|Q9CXX9|CUED2_MOUSE	Cuedc2	4	20.5558	17.9768	17.3242	15.4206	15.104	13.6186
sp|Q9WTX6|CUL1_MOUSE	Cul1	34	15.7228	13.8598	15.4942	17.7696	19.1066	18.047
sp|Q9D4H8|CUL2_MOUSE	Cul2	19	19.2248	17.7195	16.2982	16.6385	13.0972	17.0218
sp|Q9JLV5|CUL3_MOUSE	Cul3	29	16.9022	14.9497	17.1973	17.6752	17.8178	15.4578
sp|Q3TCH7|CUL4A_MOUSE	Cul4a	21	19.8564	18.0999	17.21	16.8726	11.8175	16.1435
sp|A2A432|CUL4B_MOUSE	Cul4b	25	15.4703	13.4456	15.0505	18.1132	19.8992	18.0212
sp|Q9D5V5|CUL5_MOUSE	Cul5	32	19.093	16.8334	17.7016	16.3552	15.2283	14.7886
sp|Q8VE73|CUL7_MOUSE	Cul7	4	13.607	13.8077	14.1361	18.3961	20.0837	19.9695
tr|S4R1Y1|S4R1Y1_MOUSE	Cul9	21	15.0034	13.4613	14.0444	17.916	19.6409	19.934
sp|Q3UY34|CSTOS_MOUSE	Custos	12	16.7649	21.4866	14.6897	16.5831	14.0052	16.4706
sp|Q9CQ89|CUTA_MOUSE	Cuta	6	14.4742	12.9617	15.8159	16.0569	22.9938	17.6975
sp|Q9D8X1|CUTC_MOUSE	Cutc	14	18.6583	16.5689	16.4239	16.4107	14.5018	17.4365
sp|P53564|CUX1_MOUSE	Cux1	21	15.2453	14.1508	15.1463	17.9333	18.9465	18.5778
sp|P70403|CASP_MOUSE	Cux1	2	17.2323	18.129	16.1474	15.8936	16.7824	15.8153
sp|Q9JHS9|CWC15_MOUSE	Cwc15	15	17.8495	18.2374	16.6523	17.7532	13.1926	16.3149
sp|Q8C5N3|CWC22_MOUSE	Cwc22	17	15.8435	15.5716	15.1516	16.9924	18.3713	18.0696
sp|Q9DBF7|CWC25_MOUSE	Cwc25	7	16.6461	15.4087	15.8167	17.1752	18.3898	16.5635
sp|Q3TKY6|CWC27_MOUSE	Cwc27	18	16.1168	14.2408	16.6547	17.2387	18.3379	17.4111
sp|Q8CI33|C19L1_MOUSE	Cwf19l1	18	16.8607	15.1611	15.8772	17.8645	16.4108	17.8257
tr|A0A494BBD4|A0A494BBD4_MOUSE	Cwf19l1	1	14.1929	9.22811	14.0893	16.7331	26.1034	19.6533
sp|Q8BG79|C19L2_MOUSE	Cwf19l2	8	15.5139	12.6638	15.4526	17.2388	20.6007	18.5301
sp|P97792|CXAR_MOUSE	Cxadr	20	15.959	15.4708	15.9144	16.7813	18.1543	17.7201
sp|Q9CWW7|CXXC1_MOUSE	Cxxc1	6	16.238	15.3144	15.1544	17.3028	18.0041	17.9863
tr|M0QWU0|M0QWU0_MOUSE	Cxxc4	5	17.0919	13.8482	16.1171	17.6149	17.7778	17.5501
sp|Q91WA4|CXXC5_MOUSE	Cxxc5	9	18.7703	16.6145	17.3659	17.3255	11.3281	18.5957
sp|P56395|CYB5_MOUSE	Cyb5a	8	17.3718	17.226	20.2537	16.6911	11.9006	16.5569
sp|Q9CQX2|CYB5B_MOUSE	Cyb5b	16	22.5732	22.9579	16.1737	14.412	9.31116	14.572
sp|Q5SSH8|NEUFC_MOUSE	Cyb5d2	2	15.5715	14.5428	18.8078	15.5639	18.2209	17.2931
sp|Q9DB73|NB5R1_MOUSE	Cyb5r1	17	19.8832	19.5312	20.8089	14.2916	15.1459	10.3391
sp|Q9DCN2|NB5R3_MOUSE	Cyb5r3	24	16.0033	18.1823	14.7082	16.1143	16.3878	18.6041
sp|Q3TDX8|NB5R4_MOUSE	Cyb5r4	5	20.4967	19.875	15.5338	15.0631	10.9879	18.0436
sp|Q3TYS2|CYBC1_MOUSE	Cybc1	4	14.5514	11.8188	16.0719	19.4585	20.445	17.6545
sp|Q9D0M3|CY1_MOUSE	Cyc1	21	15.6458	21.8289	16.8075	14.7628	17.4876	13.4674
sp|P62897|CYC_MOUSE	Cycs	24	19.3414	23.8418	18.0277	15.0982	10.8418	12.8491
sp|Q7TMB8-2|CYFP1_MOUSE	Cyfip1	12	14.7055	13.5542	14.1482	18.3213	19.9685	19.3022
sp|Q5SQX6|CYFP2_MOUSE	Cyfip2	53	13.9954	13.3141	13.7315	17.5074	23.1091	18.3425
sp|Q9CX80|CYGB_MOUSE	Cygb	18	20.0624	15.7429	15.2635	16.2109	13.4884	19.2319
sp|Q9QXA1-2|CYHR1_MOUSE	Cyhr1	4	12.6731	11.4197	14.2057	19.0393	23.034	19.6282
sp|Q9QXA1|CYHR1_MOUSE	Cyhr1	2	15.7428	13.8891	14.0299	19.2163	17.0767	20.0452
sp|Q9QXA1-4|CYHR1_MOUSE	Cyhr1	2	17.6572	18.5936	16.3251	15.0131	15.1278	17.2832
sp|Q80TQ2-2|CYLD_MOUSE	Cyld	11	16.184	14.2261	14.7298	17.313	19.4748	18.0722
sp|Q8BKE6|CP20A_MOUSE	Cyp20a1	13	14.4105	12.5931	14.0984	18.3066	19.4204	21.171
sp|Q9DBG1|CP27A_MOUSE	Cyp27a1	5	14.8991	12.8876	16.1517	15.6534	22.9884	17.4197
sp|P24457|CP2DB_MOUSE	Cyp2d11	5	21.705	15.4838	17.4894	15.8705	11.1051	18.3463
tr|Q9JKY7|Q9JKY7_MOUSE	Cyp2d22	14	15.7109	13.1455	15.0783	15.8077	19.6761	20.5815
sp|Q05421|CP2E1_MOUSE	Cyp2e1	3	13.3789	6.92346	18.3137	21.343	16.6723	23.3686
sp|O54750|CP2J6_MOUSE	Cyp2j6	2	12.9877	8.93522	12.8898	14.5158	27.4709	23.2006
tr|Q924D1|Q924D1_MOUSE	Cyp2j9	3	13.6583	9.19415	12.0518	17.783	22.4642	24.8487
sp|Q9DBX6|CP2S1_MOUSE	Cyp2s1	4	12.8126	10.0768	14.4316	17.8018	24.4261	20.4511
sp|Q9JKJ9|CP39A_MOUSE	Cyp39a1	1	15.1417	12.0007	16.9527	19.1973	16.1826	20.525
sp|Q9WVK8|CP46A_MOUSE	Cyp46a1	8	15.1057	9.47935	15.6826	17.5743	23.5583	18.5998
sp|Q9EP75|CP4FE_MOUSE	Cyp4f14	4	15.4908	9.36225	14.0608	18.0818	24.0618	18.9426
tr|Q99N17|Q99N17_MOUSE	Cyp4f16	2	12.1029	11.756	12.6778	18.9628	20.2202	24.2803
tr|G3UW78|G3UW78_MOUSE	Cyp4f17	3	14.4264	13.2482	15.0301	17.39	18.2925	21.6129
sp|Q8K0C4|CP51A_MOUSE	Cyp51a1	17	15.0441	12.0833	13.6497	19.4029	19.1539	20.6662
sp|Q60991|CP7B1_MOUSE	Cyp7b1	2	13.4004	10.1898	13.0231	19.6447	17.5262	26.2158
sp|Q8BHZ0|CYRIA_MOUSE	Cyria	17	15.6035	14.2618	15.4015	17.8671	19.7035	17.1626
sp|Q921M7|CYRIB_MOUSE	Cyrib	26	18.7105	16.6206	15.4753	16.6021	13.4676	19.1239
tr|A0A2I3BQK1|A0A2I3BQK1_MOUSE	Cyrib	2	15.6248	15.0451	14.5621	17.6522	18.0682	19.0475
sp|Q8R4T1|CYS1_MOUSE	Cys1	3	17.4947	13.9706	16.9307	18.5856	16.7658	16.2526
sp|Q9QX11|CYH1_MOUSE	Cyth1	8	15.6893	13.6097	15.5959	17.487	17.5019	20.1162
sp|P63034|CYH2_MOUSE	Cyth2	6	14.196	13.1635	14.6223	18.1214	19.7104	20.1864
sp|O08967|CYH3_MOUSE	Cyth3	8	14.8647	13.4175	14.9077	17.8949	19.2389	19.6764
sp|Q8BHG2-3|CZIB_MOUSE	Czib	14	17.1307	15.927	15.5624	17.5721	16.3615	17.4462
sp|Q9CX66|CL045_MOUSE	D10Wsu102e	1	10.4622	8.40667	13.5388	20.7281	31.9632	14.901
sp|Q9Z1R4|CF047_MOUSE	D17h6s53e	6	16.9587	17.2168	15.7991	17.1975	15.7466	17.0813
sp|Q8CIM3|D2HDH_MOUSE	D2hgdh	10	14.3273	13.5923	15.5257	16.8183	22.0829	17.6535
sp|Q8BGN2|CD033_MOUSE	D3Ertd751e	3	18.8382	17.9014	17.0499	16.1156	14.7813	15.3136
sp|Q91YN0|CL004_MOUSE	D6Wsu163e	6	15.9581	14.7313	14.5446	17.8798	18.312	18.5742
sp|Q8R1F0|L10K_MOUSE	D8Ertd738e	6	24.9544	23.7466	18.5924	13.474	9.40044	9.83214
sp|Q8BPM0|DAAM1_MOUSE	Daam1	18	15.6648	14.3679	15.0639	17.2604	19.1348	18.5081
sp|Q80U19|DAAM2_MOUSE	Daam2	6	14.8497	12.4197	16.075	18.8873	19.9348	17.8335
sp|P97318|DAB1_MOUSE	Dab1	6	12.4385	9.73416	13.6237	19.6719	24.4186	20.1132
sp|P98078|DAB2_MOUSE	Dab2	2	10.987	13.1653	24.4786	18.2738	14.384	18.7113
sp|Q3UHC7|DAB2P_MOUSE	Dab2ip	16	14.3975	13.929	14.1868	17.8117	20.1126	19.5624
sp|Q9QYB2|DACH1_MOUSE	Dach1	11	15.2695	13.7976	15.3065	18.3847	17.3893	19.8523
sp|Q925Q8|DACH2_MOUSE	Dach2	1	16.0318	14.0129	13.7297	16.5053	18.3097	21.4106
sp|P61804|DAD1_MOUSE	Dad1	2	21.2766	9.21378	18.2102	11.956	16.4149	22.9285
sp|Q62165|DAG1_MOUSE	Dag1	15	15.3479	17.1178	17.0206	17.7293	15.561	17.2235
sp|Q6WQJ1|DGLA_MOUSE	Dagla	16	15.2024	13.948	15.3439	17.4776	19.6842	18.3439
sp|Q91WC9|DGLB_MOUSE	Daglb	3	17.2508	14.8898	16.5982	17.6807	14.9447	18.6359
sp|Q6PJN8|DALD3_MOUSE	Dalrd3	3	18.449	14.574	15.9689	16.4856	17.2333	17.2891
sp|Q91XC8|DAP1_MOUSE	Dap	1	8.09817	6.97331	11.965	23.8491	27.7563	21.3582
sp|Q9ER88|RT29_MOUSE	Dap3	13	17.6689	16.963	17.1475	16.9328	15.5777	15.7101
sp|Q80YE7|DAPK1_MOUSE	Dapk1	5	13.8882	12.1241	14.5903	18.4025	19.7209	21.2741
sp|O54784|DAPK3_MOUSE	Dapk3	3	15.3472	14.4541	14.9285	17.7194	18.8996	18.6512
sp|Q9D757|DAPL1_MOUSE	Dapl1	1	5.67351	5.30291	7.00237	28.4557	24.5124	29.0531
sp|Q922B2|SYDC_MOUSE	Dars1	30	16.125	16.4376	15.1383	17.8534	16.5392	17.9065
sp|Q8BIP0|SYDM_MOUSE	Dars2	5	18.5498	17.5586	17.0439	16.1221	16.7261	13.9997
tr|Q3UKR0|Q3UKR0_MOUSE	Daxx	8	17.5433	16.1687	17.2019	16.3268	15.8026	16.9568
sp|Q9JII5|DAZP1_MOUSE	Dazap1	22	19.0052	18.3555	16.9142	15.8804	12.8151	17.0295
sp|P31786|ACBP_MOUSE	Dbi	21	17.8367	17.4334	16.5694	15.9079	14.9444	17.3081
sp|Q9QXS6|DREB_MOUSE	Dbn1	26	13.6413	13.6956	13.697	18.583	22.2145	18.1686
sp|Q9CZ00|DBND1_MOUSE	Dbndd1	4	11.1541	10.141	12.9851	19.2064	29.601	16.9123
sp|Q62418|DBNL_MOUSE	Dbnl	18	15.4226	14.8673	15.7974	18.003	17.2475	18.6622
sp|Q923B1|DBR1_MOUSE	Dbr1	13	17.6753	15.1073	16.2687	16.4676	15.5798	18.9014
sp|P53395|ODB2_MOUSE	Dbt	16	14.9334	16.166	20.14	17.4093	16.1591	15.1922
sp|Q80TR8|DCAF1_MOUSE	Dcaf1	14	15.0377	13.9522	14.2499	17.477	18.3401	20.9431
sp|A2AKB9|DCA10_MOUSE	Dcaf10	1	13.1957	11.7827	17.2863	17.6801	23.0931	16.9621
sp|Q91VU6|DCA11_MOUSE	Dcaf11	17	16.7636	14.2987	15.9622	17.664	20.1103	15.2012
sp|Q6PAC3|DCA13_MOUSE	Dcaf13	4	16.6412	15.2702	15.1982	17.9326	17.2609	17.697
sp|Q3TUL7|DCA17_MOUSE	Dcaf17	2	13.2313	12.1853	12.9456	19.6805	22.0449	19.9124
tr|A0A1Y7VNZ0|A0A1Y7VNZ0_MOUSE	Dcaf4	2	15.0351	16.3355	14.5562	17.3639	19.6288	17.0806
sp|Q9DC22|DCAF6_MOUSE	Dcaf6	3	17.5654	16.4761	17.0978	15.2643	17.3283	16.2681
sp|P61963|DCAF7_MOUSE	Dcaf7	10	16.5179	15.1265	15.1613	16.997	17.4656	18.7317
sp|Q8N7N5|DCAF8_MOUSE	Dcaf8	10	17.0335	16.1378	16.1629	16.8372	16.0371	17.7915
sp|Q8BHC4|DCAKD_MOUSE	Dcakd	18	16.2616	15.436	15.3379	18.1187	17.3677	17.478
sp|P70211|DCC_MOUSE	Dcc	9	15.1685	16.5993	14.8872	16.2696	17.6781	19.3974
sp|E9PVD3|PCD16_MOUSE	Dchs1	4	14.2381	12.5342	15.4314	18.508	18.5644	20.7239
sp|P43346|DCK_MOUSE	Dck	5	17.9378	16.3183	15.4689	16.0861	14.3282	19.8607
sp|Q9JLM8|DCLK1_MOUSE	Dclk1	20	14.6665	14.2189	14.6138	18.3442	19.3561	18.8004
sp|Q9JLM8-2|DCLK1_MOUSE	Dclk1	1	11.4673	9.7113	11.1834	20.7539	30.556	16.3282
sp|Q6PGN3-3|DCLK2_MOUSE	Dclk2	24	15.6014	14.6756	14.2831	17.8184	17.5796	20.0419
sp|P28654|PGS2_MOUSE	Dcn	8	4.05728	26.6574	52.7683	7.09585	5.87675	3.54446
sp|Q91YD3|DCP1A_MOUSE	Dcp1a	9	14.6539	12.7129	13.9426	18.2951	21.095	19.3005
sp|Q3U564|DCP1B_MOUSE	Dcp1b	3	15.9191	14.2836	14.8809	17.5001	17.7345	19.6818
sp|Q9CYC6|DCP2_MOUSE	Dcp2	2	14.6767	11.9192	13.5531	18.3643	20.3393	21.1475
sp|Q9DAR7|DCPS_MOUSE	Dcps	22	16.8737	16.1935	15.5641	17.9259	17.1523	16.2906
sp|P29812|TYRP2_MOUSE	Dct	7	6.47446	7.19547	26.998	33.1104	8.43165	17.79
sp|O08788|DCTN1_MOUSE	Dctn1	34	18.9404	17.2068	17.016	16.2934	14.7536	15.7898
tr|E9Q586|E9Q586_MOUSE	Dctn1	4	17.056	18.1175	16.7585	16.1713	14.1623	17.7343
sp|Q99KJ8|DCTN2_MOUSE	Dctn2	26	18.2792	16.9734	17.4276	17.1775	15.232	14.9103
sp|Q9Z0Y1|DCTN3_MOUSE	Dctn3	10	20.965	14.3194	17.395	12.9727	18.0269	16.3209
sp|Q8CBY8|DCTN4_MOUSE	Dctn4	20	18.1321	18.0155	16.7687	16.1139	15.1519	15.8179
sp|Q9QZB9|DCTN5_MOUSE	Dctn5	3	15.4116	15.6113	16.5412	17.6397	18.201	16.5951
sp|Q9WUB4|DCTN6_MOUSE	Dctn6	5	16.9876	16.6319	18.1165	16.468	15.3153	16.4807
sp|Q9QY93|DCTP1_MOUSE	Dctpp1	5	22.4771	17.2632	20.6045	14.4599	13.9033	11.292
sp|Q9QZ73|DCNL1_MOUSE	Dcun1d1	8	16.9759	15.3262	16.4704	17.7945	15.8477	17.5854
sp|Q8BZJ7|DCNL2_MOUSE	Dcun1d2	7	19.4118	15.2116	17.2972	16.3647	15.6079	16.107
sp|Q8K0V2|DCNL3_MOUSE	Dcun1d3	2	14.7403	12.4749	15.2589	18.0554	20.4617	19.0087
sp|Q8CCA0|DCNL4_MOUSE	Dcun1d4	5	12.8707	11.9222	13.049	17.5847	24.2839	20.2895
sp|Q9CXV9|DCNL5_MOUSE	Dcun1d5	7	15.4815	14.1359	15.1013	18.5861	18.9272	17.768
sp|Q91X52|DCXR_MOUSE	Dcxr	2	19.3047	11.5216	15.9279	14.4834	17.3931	21.3693
sp|Q9D9Z5|DDA1_MOUSE	Dda1	6	16.2603	13.5922	15.1422	18.1715	17.7815	19.0523
sp|Q9CWS0|DDAH1_MOUSE	Ddah1	34	17.9174	15.0069	15.6557	18.4142	13.5804	19.4254
sp|Q99LD8|DDAH2_MOUSE	Ddah2	24	20.1606	14.1574	19.6597	13.3834	17.4096	15.2293
sp|Q3U1J4|DDB1_MOUSE	Ddb1	28	16.2484	15.2648	15.5895	17.5771	17.7429	17.5772
sp|Q99J79|DDB2_MOUSE	Ddb2	2	14.4996	13.0816	15.2167	17.0485	20.5153	19.6382
sp|O88533|DDC_MOUSE	Ddc	1	15.2471	17.4294	14.2999	17.0998	17.8044	18.1194
tr|F8WIJ5|F8WIJ5_MOUSE	Ddhd1	12	19.2466	17.1637	18.2217	15.1213	16.6507	13.5961
sp|Q80Y98|DDHD2_MOUSE	Ddhd2	12	14.3584	12.6162	14.8769	18.2358	20.4102	19.5026
sp|A2ADY9|DDI2_MOUSE	Ddi2	17	15.7824	15.7691	13.8497	18.088	20.4866	16.0243
sp|P35639|DDIT3_MOUSE	Ddit3	1	5.14619	5.27372	6.19006	31.3626	27.1973	24.8302
sp|O54734|OST48_MOUSE	Ddost	19	16.3831	14.3348	16.2849	17.9448	16.9321	18.1202
sp|Q03146|DDR1_MOUSE	Ddr1	3	16.4601	13.4792	15.1457	17.8876	14.5018	22.5256
sp|Q80WW9|DDRGK_MOUSE	Ddrgk1	9	18.4216	17.1178	17.2443	15.7097	16.6821	14.8245
sp|O35215|DOPD_MOUSE	Ddt	17	20.2251	15.8185	19.1004	12.7558	15.5006	16.5996
sp|Q91VR5|DDX1_MOUSE	Ddx1	32	15.4868	15.5187	15.7915	16.912	19.7347	16.5563
sp|Q80Y44|DDX10_MOUSE	Ddx10	5	15.3819	12.8521	15.2822	18.3531	19.4369	18.6938
sp|Q501J6|DDX17_MOUSE	Ddx17	30	13.8399	13.6824	14.6463	17.9418	21.8859	18.0037
sp|Q8K363|DDX18_MOUSE	Ddx18	19	15.0512	15.2578	15.2848	17.9755	20.1912	16.2395
sp|Q61655|DD19A_MOUSE	Ddx19a	26	18.2587	17.1895	16.4738	16.9071	14.334	16.8369
tr|Q8BZY3|Q8BZY3_MOUSE	Ddx19b	12	16.8331	16.0445	15.7571	17.4018	15.2541	18.7094
sp|Q9JJY4|DDX20_MOUSE	Ddx20	9	16.6873	16.2353	15.5971	17.1127	16.6218	17.7459
sp|Q9JIK5|DDX21_MOUSE	Ddx21	24	16.7996	17.3639	16.1721	17.4759	16.0297	16.1586
tr|D3Z0M9|D3Z0M9_MOUSE	Ddx23	33	18.6704	17.9325	16.3631	16.3213	13.8461	16.8666
sp|Q9ESV0|DDX24_MOUSE	Ddx24	14	17.585	15.643	16.1302	17.1117	18.3703	15.1598
sp|Q9QY15|DDX25_MOUSE	Ddx25	6	17.7461	15.8674	14.6189	17.7925	16.9159	17.0591
sp|Q921N6|DDX27_MOUSE	Ddx27	12	16.4585	15.4287	16.0948	17.2692	18.1866	16.5622
sp|Q9CWT6|DDX28_MOUSE	Ddx28	4	16.2913	16.4111	17.2181	16.0795	16.1113	17.8887
sp|Q6NZQ2|DDX31_MOUSE	Ddx31	1	23.1702	16.6589	19.1215	17.4372	7.20671	16.4055
sp|Q8VDW0|DX39A_MOUSE	Ddx39a	21	16.4741	14.845	16.1616	16.0922	19.0234	17.4037
sp|Q9Z1N5|DX39B_MOUSE	Ddx39b	24	18.2023	16.7796	17.2262	17.981	11.5071	18.3038
sp|Q62167|DDX3X_MOUSE	Ddx3x	32	16.4077	15.8392	15.8021	16.7581	18.378	16.8149
sp|Q62095|DDX3Y_MOUSE	Ddx3y	2	3.68805	0.985319	3.3795	35.8505	4.80761	51.289
sp|Q91VN6|DDX41_MOUSE	Ddx41	11	16.8439	15.6991	15.7511	16.6888	17.3004	17.7168
sp|Q810A7|DDX42_MOUSE	Ddx42	29	17.6964	17.1371	15.647	16.2426	15.8237	17.4532
sp|Q569Z5|DDX46_MOUSE	Ddx46	30	16.7361	16.0415	15.8579	17.2635	17.3941	16.7069
sp|Q9CWX9|DDX47_MOUSE	Ddx47	12	17.3054	15.1844	16.0175	16.3987	19.4526	15.6414
sp|Q4FZF3|DDX49_MOUSE	Ddx49	6	16.126	17.0219	13.3351	17.4071	16.7154	19.3945
sp|Q61656|DDX5_MOUSE	Ddx5	32	18.2166	18.2973	17.2422	15.6899	14.9773	15.5768
sp|Q99MJ9|DDX50_MOUSE	Ddx50	14	17.0372	16.0403	16.01	16.6871	18.1995	16.0259
sp|Q6P9R1|DDX51_MOUSE	Ddx51	9	14.5031	14.3193	14.2943	18.361	19.893	18.6294
sp|Q8K301|DDX52_MOUSE	Ddx52	14	17.5579	16.532	16.9279	15.8131	17.8621	15.3069
sp|Q8K4L0|DDX54_MOUSE	Ddx54	9	15.3088	14.2317	15.334	18.2457	19.4522	17.4276
sp|Q6ZPL9|DDX55_MOUSE	Ddx55	8	18.0434	16.3528	16.1637	17.4207	15.9006	16.1188
sp|Q9D0R4|DDX56_MOUSE	Ddx56	13	16.6015	15.5443	16.3284	16.9067	18.6606	15.9585
sp|Q6Q899|DDX58_MOUSE	Ddx58	9	13.6424	15.3068	14.4869	21.2734	18.6986	16.5919
sp|Q9DBN9|DDX59_MOUSE	Ddx59	7	15.2443	12.6921	14.0435	18.4551	19.6706	19.8944
sp|P54823|DDX6_MOUSE	Ddx6	21	17.6405	16.6082	17.2766	16.3275	16.1025	16.0447
sp|Q9Z1T5|DEAF1_MOUSE	Deaf1	2	18.5478	16.0692	16.8362	16.6507	16.4403	15.4558
sp|Q9CQ62|DECR_MOUSE	Decr1	18	13.4787	18.3515	23.9392	14.0722	14.9247	15.2337
sp|Q9WV68|DECR2_MOUSE	Decr2	7	18.8105	16.4117	17.2981	14.4047	15.2791	17.7959
sp|Q8C2K1|DEFI6_MOUSE	Def6	1	15.2983	13.9525	14.3233	17.7087	16.9417	21.7755
sp|Q99J78|DEFI8_MOUSE	Def8	3	14.6698	13.8668	15.3376	17.5729	20.146	18.4068
sp|O09005|DEGS1_MOUSE	Degs1	3	19.6964	16.2392	16.5946	14.9903	14.9246	17.5549
sp|Q7TNV0|DEK_MOUSE	Dek	27	18.3047	19.6283	17.827	15.7395	15.252	13.2484
sp|Q9D8N2|DEN10_MOUSE	Dennd10	18	16.1941	14.5416	15.3084	17.5697	16.3722	20.014
sp|Q3UHG7|DEN11_MOUSE	Dennd11	4	17.3455	13.8365	15.9952	17.585	17.4274	17.8105
sp|Q8K382|DEN1A_MOUSE	Dennd1a	12	16.0035	15.1516	15.1798	16.8229	18.4181	18.4242
sp|Q924W7|DEN2B_MOUSE	Dennd2b	2	14.5858	12.9158	14.7051	19.4838	18.1382	20.1713
tr|E9Q8V6|E9Q8V6_MOUSE	Dennd4a	9	16.0758	14.5773	15.1133	17.869	18.4552	17.9094
sp|Q3U1Y4|DEN4B_MOUSE	Dennd4b	10	15.7507	14.1966	14.4798	17.7513	17.381	20.4406
sp|A6H8H2-2|DEN4C_MOUSE	Dennd4c	9	15.7037	14.6244	16.0873	17.0628	16.937	19.5849
sp|Q6PAL8|DEN5A_MOUSE	Dennd5a	12	16.2313	15.0354	15.0369	16.7839	18.5965	18.3161
sp|A2RSQ0|DEN5B_MOUSE	Dennd5b	7	15.1641	13.7971	14.699	17.0015	20.1453	19.1929
sp|Q8BH65|DEN6A_MOUSE	Dennd6a	6	16.0775	14.9997	15.0661	16.9989	19.1581	17.6997
sp|Q9D9V7|DEN6B_MOUSE	Dennd6b	1	15.2526	13.312	13.4935	18.8841	19.8639	19.1938
sp|Q9CQJ6|DENR_MOUSE	Denr	9	14.7922	16.1197	15.6922	17.3723	19.1406	16.8831
sp|P61460|DEPD5_MOUSE	Depdc5	4	16.6563	13.3191	14.5688	17.491	17.4829	20.4819
sp|Q570Y9|DPTOR_MOUSE	Deptor	2	13.8427	13.1723	14.0518	16.7163	24.3806	17.8363
sp|Q91YP3|DEOC_MOUSE	Dera	6	17.2378	14.5414	15.8453	16.4847	15.9326	19.9582
sp|Q99J56|DERL1_MOUSE	Derl1	3	19.9131	9.47313	19.1844	12.0721	17.6047	21.7524
sp|Q8BNI4|DERL2_MOUSE	Derl2	1	17.3933	15.7394	16.0163	15.719	17.0186	18.1133
sp|P0CG14|DERPC_MOUSE	Derpc	5	20.9291	14.1224	20.5315	11.1679	15.7471	17.502
sp|P31001|DESM_MOUSE	Des	23	3.40711	38.1162	36.7452	6.26245	9.53958	5.92953
sp|Q9CQT7|DESI1_MOUSE	Desi1	3	17.0937	14.9813	15.4784	16.7492	17.5767	18.1206
sp|Q9D291|DESI2_MOUSE	Desi2	1	15.166	12.4952	15.9724	17.6628	20.5487	18.1548
sp|O54786|DFFA_MOUSE	Dffa	10	19.3559	18.0694	17.8264	16.0661	14.5945	14.0877
sp|O54786-2|DFFA_MOUSE	Dffa	3	19.067	16.7526	17.5686	16.5858	13.9982	16.0278
[truncated: 7,125 more rows]
