# Supplementary material for: HBS1L deficiency causes retinal dystrophy in a child and in a mouse model associated with defective development of photoreceptor cells
Source: Dis Model Mech. 2024 Jul 30;17(8):dmm050557. doi: 10.1242/dmm.050557 (PMC11317091; doi:10.1242/dmm.050557)
Supplement: Table S2. List of 649 differentially modulated proteins in Hbs1ltm1a/tm1a mice compared to controls. [file dmm-17-050557-TableS2.xlsx]

## Sheet: Supplementary S2A
Table S2. List of 649 differentially modulated proteins in Hbs1ltm1a/tm1a mice compared to controls .
index	gene	logCPM	logFC	PValue	AdjPValue	status
8	A2m	0.001646	-1.341	0.003553	0.02027	downReg
27	Abca4	0.001646	-1.63	0.0002168	0.006992	downReg
47	Abcf1	0.001646	-1.036	3.39e-06	0.0009883	downReg
52	Abcg4	0.001646	-0.6365	0.002405	0.01721	downReg
63	Abhd8	0.001646	-1.479	0.001406	0.01371	downReg
73	Abraxas1	0.001646	-0.5867	0.001031	0.01198	downReg
76	Acaa1a	0.001646	-0.6095	0.0002562	0.007295	downReg
79	Acad10	0.001646	-0.7203	6.498e-05	0.004056	downReg
85	Acadm	0.001646	-1.242	0.0005808	0.009644	downReg
88	Acadvl	0.001646	-0.9466	0.006871	0.02929	downReg
103	Aco2	0.001646	-0.6824	6.582e-05	0.004077	downReg
106	Acot13	0.001646	-0.8069	0.007902	0.03151	downReg
119	Acsl1	0.001646	-0.7904	0.003043	0.01898	downReg
137	Actr1b	0.001646	-0.6482	0.002152	0.01639	downReg
148	Adal	0.001646	-0.6014	0.0002639	0.007383	downReg
158	Adcy1	0.001646	-0.7319	0.0006151	0.009691	downReg
176	Adgrv1	0.001646	-0.7977	0.001535	0.01432	downReg
222	Agpat3	0.001646	-0.599	0.006623	0.02873	downReg
226	Agr2	0.001646	-0.7844	0.0003597	0.008481	downReg
247	Aip	0.001646	-0.6085	0.01286	0.04238	downReg
248	Aipl1	0.001646	-1.296	0.0002377	0.007045	downReg
256	Akap1	0.001646	-0.6803	0.001592	0.01446	downReg
290	Aldh3a1	0.001646	-1.105	0.009737	0.03578	downReg
298	Aldoa	0.001646	-0.6551	0.002508	0.01755	downReg
303	Alg13	0.001646	-0.6648	0.0005823	0.009644	downReg
304	Alg14	0.001646	-0.7363	0.003107	0.01912	downReg
318	Alyref	0.001646	-0.8615	0.0007314	0.01039	downReg
320	Amacr	0.001646	-0.7028	0.0002933	0.007735	downReg
362	Ankrd33b	0.001646	-2.032	5.912e-06	0.001214	downReg
374	Ano2	0.001646	-0.8426	0.001578	0.0144	downReg
379	Anp32e	0.001646	-0.637	0.0001453	0.0061	downReg
400	Ap2s1	0.001646	-0.8995	0.009132	0.03437	downReg
406	Ap3s1	0.001646	-0.6547	0.00691	0.02938	downReg
421	Apeh	0.001646	-0.5973	0.0007719	0.01047	downReg
423	Apex2	0.001646	-0.7532	1.301e-05	0.00182	downReg
433	Apobec2	0.001646	-0.6294	0.00118	0.01281	downReg
438	Apool	0.001646	-0.7292	0.00386	0.02121	downReg
445	Aqp1	0.001646	-2.733	1.159e-06	0.0007664	downReg
475	Arhgap24	0.001646	-0.7712	3.194e-05	0.003085	downReg
505	Arid3b	0.001646	-0.92	0.002285	0.01678	downReg
512	Arl13b	0.001646	-1.907	1.576e-06	0.0007664	downReg
517	Arl3	0.001646	-1.342	6.095e-05	0.003988	downReg
519	Arl4d	0.001646	-1.437	5.162e-05	0.003847	downReg
522	Arl6	0.001646	-1.378	1.625e-05	0.00206	downReg
553	Arrb1	0.001646	-0.6765	0.01536	0.04704	downReg
569	Ascc2	0.001646	-0.6034	0.01672	0.04951	downReg
570	Ascc3	0.001646	-0.8951	9.74e-06	0.00152	downReg
582	Asrgl1	0.001646	-0.6049	0.0005758	0.009644	downReg
589	Atad2b	0.001646	-0.6305	6.275e-05	0.004009	downReg
623	Atp1a3	0.001646	-0.5888	0.00193	0.01574	downReg
628	Atp2a2	0.001646	-0.8006	0.01569	0.0476	downReg
637	Atp5f1b	0.001646	-0.765	0.001549	0.01436	downReg
638	Atp5f1c	0.001646	-0.6572	0.0006898	0.01027	downReg
643	Atp5me	0.001646	-0.7029	0.000989	0.01184	downReg
646	Atp5mj	0.001646	-0.6701	0.01594	0.04804	downReg
647	Atp5mk	0.001646	-0.664	0.002697	0.0181	downReg
649	Atp5pd	0.001646	-0.7217	0.000837	0.01088	downReg
650	Atp5pf	0.001646	-0.9757	0.003567	0.02034	downReg
651	Atp5po	0.001646	-0.6607	0.003825	0.02114	downReg
674	Atpsckmt	0.001646	-0.7107	0.01295	0.04252	downReg
698	B4galt1	0.001646	-0.6437	0.0007815	0.01049	downReg
701	B9d1	0.001646	-0.8122	4.434e-05	0.003662	downReg
702	B9d2	0.001646	-0.7133	5.535e-05	0.003847	downReg
725	Bbs1	0.001646	-1.716	1.566e-06	0.0007664	downReg
726	Bbs2	0.001646	-1.833	1.697e-06	0.0007664	downReg
727	Bbs4	0.001646	-1.478	3.437e-06	0.0009883	downReg
728	Bbs5	0.001646	-1.782	2.304e-06	0.0008127	downReg
729	Bbs7	0.001646	-1.729	7.757e-06	0.001311	downReg
730	Bbs9	0.001646	-1.597	3.485e-06	0.0009883	downReg
805	Borcs7	0.001646	-0.7079	0.006627	0.02873	downReg
815	Brcc3	0.001646	-0.8757	0.004556	0.023	downReg
846	Btd	0.001646	-0.6814	0.005207	0.02478	downReg
856	Bzw2	0.001646	-0.8176	2.371e-05	0.002635	downReg
882	Cabp4	0.001646	-0.7121	0.01334	0.04324	downReg
907	Cacybp	0.001646	-1.089	0.006031	0.02717	downReg
954	Card19	0.001646	-0.6584	0.002039	0.01603	downReg
978	Casz1	0.001646	-0.877	9.719e-05	0.004964	downReg
995	Cbx3	0.001646	-0.7799	0.001513	0.01418	downReg
1003	Cc2d2a	0.001646	-0.7816	0.0001631	0.006361	downReg
1012	Ccdc124	0.001646	-1.03	4.088e-06	0.001081	downReg
1022	Ccdc181	0.001646	-0.8922	8.996e-05	0.004903	downReg
1027	Ccdc32	0.001646	-0.6803	0.0002796	0.007538	downReg
1054	Ccp110	0.001646	-0.659	0.00294	0.01869	downReg
1114	Cdhr1	0.001646	-1.25	1.967e-05	0.002347	downReg
1139	Cdr2	0.001646	-1.066	0.006639	0.02875	downReg
1160	Cep135	0.001646	-0.6081	0.0001684	0.006446	downReg
1161	Cep164	0.001646	-0.9191	0.0001778	0.00647	downReg
1164	Cep250	0.001646	-0.6186	0.0003122	0.007912	downReg
1165	Cep290	0.001646	-0.7067	0.000158	0.006256	downReg
1229	Chmp2a	0.001646	-0.5992	0.0003722	0.008531	downReg
1264	Ckmt1	0.001646	-0.8893	0.0005438	0.009426	downReg
1268	Clasrp	0.001646	-0.6266	0.001431	0.01387	downReg
1289	Clk3	0.001646	-1.219	0.005059	0.02439	downReg
1308	Cluap1	0.001646	-0.5914	3.746e-05	0.003364	downReg
1318	Cmtm8	0.001646	-0.7517	0.01015	0.03659	downReg
1321	Cnga1	0.001646	-2.58	3.174e-07	0.0007595	downReg
1322	Cngb1	0.001646	-2.66	3.532e-06	0.0009883	downReg
1323	Cngb3	0.001646	-1.061	2.228e-06	0.0008127	downReg
1344	Cnpy3	0.001646	-0.7502	0.003286	0.01948	downReg
1422	Coq6	0.001646	-0.8892	0.003195	0.01935	downReg
1424	Coq8a	0.001646	-1.824	0.0116	0.03986	downReg
1438	Cox4i1	0.001646	-0.9347	0.0002526	0.007218	downReg
1441	Cox5b	0.001646	-0.6369	0.0066	0.02871	downReg
1446	Cox7a2l	0.001646	-0.6447	0.000511	0.009267	downReg
1447	Cox7c	0.001646	-1.283	0.005347	0.02524	downReg
1457	Cplx4	0.001646	-1.439	0.000158	0.006256	downReg
1468	Cpox	0.001646	-0.6429	0.0003297	0.008202	downReg
1480	Cpt2	0.001646	-0.6525	0.000225	0.007004	downReg
1507	Crx	0.001646	-0.6613	0.001681	0.01465	downReg
1530	Cs	0.001646	-0.5934	0.004753	0.02354	downReg
1560	Ctcf	0.001646	-1.23	0.005381	0.02528	downReg
1616	Cyb5b	0.001646	-0.8344	0.009573	0.03532	downReg
1618	Cyb5r1	0.001646	-0.7519	0.002386	0.01713	downReg
1623	Cycs	0.001646	-0.7954	0.003108	0.01912	downReg
1654	D8Ertd738e	0.001646	-1.183	0.0005328	0.009358	downReg
1705	Dctpp1	0.001646	-0.7399	0.0009794	0.01179	downReg
1786	Dgke	0.001646	-0.5892	0.0005304	0.009356	downReg
1823	Diaph3	0.001646	-0.7401	0.0001882	0.006695	downReg
1858	Dmd	0.001646	-0.8131	0.0002435	0.007132	downReg
1870	Dnaja4	0.001646	-0.8484	0.0001921	0.006695	downReg
1891	Dnajc21	0.001646	-0.6957	9.127e-05	0.004903	downReg
1895	Dnajc28	0.001646	-0.9694	0.0002213	0.007004	downReg
1901	Dnajc9	0.001646	-0.8881	0.0001917	0.006695	downReg
1980	Dusp14	0.001646	-0.835	0.0003662	0.008481	downReg
1983	Dusp7	0.001646	-0.592	0.001238	0.0131	downReg
1993	Dync1li1	0.001646	-0.6384	0.0005268	0.009337	downReg
1995	Dync2h1	0.001646	-1.256	1.475e-06	0.0007664	downReg
1996	Dync2i1	0.001646	-1.696	4.67e-06	0.001081	downReg
1997	Dync2i2	0.001646	-0.7115	0.0002235	0.007004	downReg
1998	Dync2li1	0.001646	-1.066	3.862e-05	0.003366	downReg
2001	Dynlrb1	0.001646	-0.8845	0.01667	0.04939	downReg
2004	Dynlt2b	0.001646	-1.277	4.931e-06	0.001081	downReg
2025	Eci1	0.001646	-0.8681	0.0007419	0.01039	downReg
2032	Edf1	0.001646	-1.5	4.821e-06	0.001081	downReg
2060	Egflam	0.001646	-1.339	5.57e-05	0.003847	downReg
2072	Eif1	0.001646	-0.6663	0.001159	0.01274	downReg
2136	Eloc	0.001646	-0.9921	0.000986	0.01184	downReg
2157	Eml3	0.001646	-0.6068	0.004817	0.02369	downReg
2164	Endog	0.001646	-0.81	7.943e-05	0.004636	downReg
2168	Enkd1	0.001646	-1.072	0.0001412	0.006055	downReg
2171	Eno3	0.001646	-1.566	0.007522	0.03058	downReg
2255	Esrrb	0.001646	-0.868	0.0003975	0.008589	downReg
2262	Etfb	0.001646	-0.9143	0.01315	0.04286	downReg
2263	Etfdh	0.001646	-0.6814	0.009945	0.03614	downReg
2266	Etnppl	0.001646	-0.9329	9.183e-05	0.004903	downReg
2318	Faim	0.001646	-1.908	1.139e-05	0.00169	downReg
2331	Fam151b	0.001646	-0.6503	0.0009563	0.01165	downReg
2332	Fam160a1	0.001646	-0.9057	6.656e-05	0.004092	downReg
2336	Fam161a	0.001646	-0.9648	5.172e-05	0.003847	downReg
2337	Fam162a	0.001646	-0.6335	0.001999	0.01593	downReg
2356	Fam32a	0.001646	-0.5868	0.00246	0.01744	downReg
2372	Farsa	0.001646	-0.8708	0.001027	0.01198	downReg
2382	Fbln5	0.001646	-1.303	0.002898	0.01856	downReg
2442	Fhod3	0.001646	-1.099	1.573e-05	0.002059	downReg
2453	Fkbp2	0.001646	-0.8228	0.003959	0.02144	downReg
2455	Fkbp4	0.001646	-0.7172	0.004495	0.02282	downReg
2481	Fn3krp	0.001646	-0.8438	0.01301	0.04264	downReg
2506	Frmpd2	0.001646	-0.9202	9.231e-05	0.004903	downReg
2514	Fscn2	0.001646	-1.032	0.0001101	0.005316	downReg
2516	Fsd1l	0.001646	-0.5901	0.0004701	0.009098	downReg
2519	Fth1	0.001646	-0.7198	7.533e-05	0.004495	downReg
2553	Gabpb1	0.001646	-0.6443	0.0006018	0.00965	downReg
2579	Galnt7	0.001646	-0.7643	0.0001237	0.005741	downReg
2580	Galt	0.001646	-1.393	0.0018	0.01517	downReg
2649	Ggct	0.001646	-0.7597	0.01332	0.04324	downReg
2669	Glb1l2	0.001646	-1.919	1.795e-06	0.0007664	downReg
2676	Glo1	0.001646	-0.9765	0.004218	0.02217	downReg
2707	Gna12	0.001646	-0.6163	0.01169	0.04003	downReg
2715	Gnat1	0.001646	-2.732	6.161e-06	0.001214	downReg
2716	Gnat2	0.001646	-1.581	4.289e-06	0.001081	downReg
2718	Gnb1	0.001646	-2.058	4.857e-06	0.001081	downReg
2719	Gnb2	0.001646	-1.649	4.653e-06	0.001081	downReg
2721	Gnb5	0.001646	-0.9033	0.0004164	0.008635	downReg
2727	Gngt1	0.001646	-2.872	0.0002413	0.007121	downReg
2759	Got2	0.001646	-0.6962	0.003107	0.01912	downReg
2802	Gpsm2	0.001646	-0.8587	0.0009275	0.01145	downReg
2829	Grk1	0.001646	-2.035	8.12e-06	0.001345	downReg
2842	Grtp1	0.001646	-0.7751	0.0003851	0.008589	downReg
2861	Gstp1	0.001646	-0.829	0.009555	0.03532	downReg
2887	Gtpbp2	0.001646	-0.5981	0.0002944	0.007735	downReg
2890	Guca1a	0.001646	-2.035	1.101e-05	0.001686	downReg
2891	Guca1b	0.001646	-1.153	0.0011	0.01237	downReg
2895	Gucy2e	0.001646	-2.69	2.297e-06	0.0008127	downReg
2896	Gucy2f	0.001646	-2.292	5.489e-07	0.0007595	downReg
2898	Guk1	0.001646	-0.7685	0.0004156	0.008635	downReg
2899	Gulo	0.001646	-0.7362	5.632e-05	0.003847	downReg
2909	H1-2	0.001646	-1.121	0.0006737	0.0102	downReg
2913	H1f10	0.001646	-0.7272	0.0005867	0.00965	downReg
2916	H2ac21	0.001646	-1.417	0.002199	0.01655	downReg
2928	Hadh	0.001646	-1.323	0.001033	0.01199	downReg
2929	Hadha	0.001646	-1.141	0.002022	0.01595	downReg
2930	Hadhb	0.001646	-1.241	0.001523	0.01423	downReg
2941	Hba-a1	0.001646	-0.5974	0.003307	0.01952	downReg
2944	Hbs1l	0.001646	-2.622	1.438e-08	0.0001166	downReg
2991	Herc3	0.001646	-0.7592	5.603e-05	0.003847	downReg
2999	Hibadh	0.001646	-0.5889	0.0005274	0.009337	downReg
3007	Hint3	0.001646	-0.7534	0.01318	0.04292	downReg
3013	Hist1h2af	0.001646	-1.976	0.005369	0.02525	downReg
3017	Hk2	0.001646	-1.57	2.195e-05	0.002474	downReg
3029	Hmgb2	0.001646	-0.9422	0.0001395	0.006055	downReg
3035	Hmgn1	0.001646	-1.439	0.005514	0.02558	downReg
3036	Hmgn2	0.001646	-0.631	0.008988	0.03402	downReg
3045	Hnrnpa1	0.001646	-1.098	0.005188	0.02473	downReg
3075	Hprt1	0.001646	-0.7749	0.001022	0.01198	downReg
3093	Hsp90aa1	0.001646	-1.031	0.004123	0.02188	downReg
3100	Hspa1b	0.001646	-1.468	0.0007146	0.01032	downReg
3103	Hspa4l	0.001646	-0.8611	0.0009013	0.0113	downReg
3109	Hspb6	0.001646	-2.017	0.005288	0.02505	downReg
3134	Icmt	0.001646	-1.252	0.0001473	0.006129	downReg
3136	Idh1	0.001646	-0.7785	0.001345	0.01355	downReg
3160	Ift88	0.001646	-0.7106	0.0003962	0.008589	downReg
3181	Ikzf2	0.001646	-1.045	0.01231	0.0413	downReg
3191	Ilrun	0.001646	-1.039	0.002129	0.0163	downReg
3199	Impdh1	0.001646	-1.963	0.0001045	0.005137	downReg
3200	Impdh2	0.001646	-0.6996	0.001037	0.01202	downReg
3201	Impg1	0.001646	-1.85	4.537e-05	0.003681	downReg
3202	Impg2	0.001646	-1.582	0.0004017	0.008589	downReg
3241	Ipmk	0.001646	-0.9172	5.368e-05	0.003847	downReg
3318	Jmjd7	0.001646	-0.8592	0.0002373	0.007045	downReg
3327	Kank1	0.001646	-0.6475	0.000136	0.006011	downReg
3333	Kat2b	0.001646	-0.5984	0.01345	0.04339	downReg
3341	Katnip	0.001646	-0.7338	0.001199	0.01288	downReg
3356	Kcnb1	0.001646	-1.163	5.907e-05	0.003924	downReg
3359	Kcnc2	0.001646	-0.9507	0.002188	0.01655	downReg
3369	Kcnj14	0.001646	-1.223	0.0002283	0.007004	downReg
3374	Kcnv2	0.001646	-1.19	5.642e-05	0.003847	downReg
3389	Kdm3b	0.001646	-0.6075	0.0001629	0.006361	downReg
3433	Kifbp	0.001646	-0.5925	0.002118	0.01627	downReg
3464	Kmt5c	0.001646	-0.763	1.258e-05	0.001791	downReg
3468	Kpna2	0.001646	-1.183	7.066e-05	0.004279	downReg
3490	Kyat1	0.001646	-1.164	0.004808	0.02367	downReg
3513	Lamtor5	0.001646	-0.9354	0.00425	0.02224	downReg
3517	Laptm4a	0.001646	-1.107	2.73e-05	0.002915	downReg
3518	Laptm4b	0.001646	-0.8653	0.0001035	0.005137	downReg
3530	Lbhd1	0.001646	-1.464	0.0004769	0.009098	downReg
3533	Lclat1	0.001646	-0.6843	0.0007895	0.0105	downReg
3541	Ldha	0.001646	-0.7568	0.0007188	0.01032	downReg
3572	Lin7c	0.001646	-0.6875	0.001325	0.01351	downReg
3580	Llgl2	0.001646	-0.7666	0.0001845	0.006624	downReg
3603	Lpin1	0.001646	-0.6359	3.506e-05	0.003269	downReg
3634	Lrrc46	0.001646	-1.383	1.406e-05	0.001934	downReg
3661	Lsm1	0.001646	-0.9359	0.005254	0.02496	downReg
3684	Lyar	0.001646	-0.8996	0.0001889	0.006695	downReg
3686	Lypla1	0.001646	-0.6847	0.009982	0.03624	downReg
3689	Lyrm4	0.001646	-0.7364	0.01577	0.04779	downReg
3699	MACIR	0.001646	-0.8517	0.0002422	0.007121	downReg
3701	Macrod1	0.001646	-0.9133	0.0007086	0.01032	downReg
3723	Mak	0.001646	-1.066	2.909e-05	0.00295	downReg
3742	Map1lc3a	0.001646	-0.9117	0.001883	0.01556	downReg
3783	Mapre3	0.001646	-0.6191	0.000404	0.008589	downReg
3785	Marchf1	0.001646	-1.268	8.349e-06	0.001355	downReg
3816	Mbnl1	0.001646	-0.9746	2.886e-05	0.00295	downReg
3827	Mcee	0.001646	-0.9915	0.0001238	0.005741	downReg
3849	Mdm1	0.001646	-0.9146	0.0002658	0.007411	downReg
3852	Me1	0.001646	-0.8105	0.0001304	0.005945	downReg
3853	Me2	0.001646	-0.822	0.0001037	0.005137	downReg
3857	Meak7	0.001646	-0.8606	0.0006851	0.01022	downReg
3859	Mecr	0.001646	-0.7649	0.0007011	0.0103	downReg
3869	Med19	0.001646	-0.8493	0.003128	0.01919	downReg
3887	Memo1	0.001646	-0.8923	0.0001412	0.006055	downReg
3910	Mfge8	0.001646	-1.294	1.167e-05	0.00169	downReg
3961	Mks1	0.001646	-0.7791	0.0002127	0.006957	downReg
4000	Mpc1	0.001646	-1.473	0.01044	0.0372	downReg
4013	Mpp4	0.001646	-1.328	0.0001772	0.00647	downReg
4016	Mpp7	0.001646	-0.6485	0.0001555	0.006246	downReg
4017	Mpped2	0.001646	-0.6841	0.003347	0.01968	downReg
4066	Mrpl52	0.001646	-0.7505	0.00395	0.02144	downReg
4086	Mrps28	0.001646	-0.5985	0.001735	0.01492	downReg
4090	Mrps35	0.001646	-0.775	0.003369	0.01975	downReg
4129	Mtco2	0.001646	-0.6459	0.001051	0.01212	downReg
4155	Mtnd1	0.001646	-0.717	0.005464	0.02551	downReg
4217	Myo15a	0.001646	-0.978	0.01428	0.04498	downReg
4264	Nadk2	0.001646	-0.6383	0.0001363	0.006011	downReg
4309	Nceh1	0.001646	-0.64	0.0002103	0.006916	downReg
4334	Ndrg3	0.001646	-0.7273	0.000135	0.006011	downReg
4342	Ndufa3	0.001646	-1.417	0.009332	0.03484	downReg
4345	Ndufa6	0.001646	-0.6427	0.002107	0.01625	downReg
4346	Ndufa7	0.001646	-1.378	0.0062	0.02766	downReg
4349	Ndufab1	0.001646	-1.62	0.0006544	0.01004	downReg
4358	Ndufb10	0.001646	-0.6044	0.001643	0.01464	downReg
4362	Ndufb5	0.001646	-0.727	0.0009273	0.01145	downReg
4365	Ndufb8	0.001646	-0.6863	0.001835	0.01532	downReg
4366	Ndufb9	0.001646	-0.7846	0.003248	0.01942	downReg
4439	Nhp2	0.001646	-0.8056	0.002526	0.01756	downReg
4515	Nphp1	0.001646	-0.6451	0.0004149	0.008635	downReg
4516	Nphp4	0.001646	-0.7528	9.305e-05	0.004903	downReg
4517	Npl	0.001646	-0.8044	3.053e-05	0.003021	downReg
4534	Nr2e3	0.001646	-1	2.853e-05	0.00295	downReg
4550	Nrl	0.001646	-2.371	0.0003883	0.008589	downReg
4578	Nt5e	0.001646	-1.853	1.733e-06	0.0007664	downReg
4644	Nxnl1	0.001646	-2.72	9.547e-07	0.0007664	downReg
4645	Nxnl2	0.001646	-1.586	0.001808	0.01521	downReg
4651	Oard1	0.001646	-1.002	0.0002621	0.00736	downReg
4680	Opn1mw	0.001646	-2.379	7.399e-06	0.001295	downReg
4681	Opn1sw	0.001646	-1.988	2.122e-05	0.002459	downReg
4682	Optn	0.001646	-1.216	1.929e-05	0.002336	downReg
4690	Osbp2	0.001646	-0.6844	0.000145	0.0061	downReg
4701	Oscp1	0.001646	-0.5868	0.001181	0.01281	downReg
4711	Otud7a	0.001646	-0.6092	0.002618	0.01796	downReg
4736	Pacsin2	0.001646	-1.054	0.0001188	0.005579	downReg
4767	Pank4	0.001646	-0.7213	5.326e-05	0.003847	downReg
4805	Pcare	0.001646	-0.7757	5.949e-05	0.003924	downReg
4809	Pcbp2	0.001646	-0.7527	0.0001757	0.00647	downReg
4816	Pcdh15	0.001646	-0.6825	1.819e-05	0.00227	downReg
4842	Pcmtd2	0.001646	-0.9507	0.0002241	0.007004	downReg
4861	Pdc	0.001646	-2.064	2.809e-06	0.0009118	downReg
4883	Pde6a	0.001646	-2.583	5.786e-06	0.001214	downReg
4884	Pde6b	0.001646	-2.634	1.168e-06	0.0007664	downReg
4885	Pde6c	0.001646	-1.17	9.27e-05	0.004903	downReg
4886	Pde6d	0.001646	-1.039	0.0002135	0.006957	downReg
4887	Pde7a	0.001646	-0.8635	0.000218	0.006992	downReg
4919	Pdzph1	0.001646	-1.693	6.906e-07	0.0007595	downReg
4928	Pelo	0.001646	-1.457	4.847e-07	0.0007595	downReg
4944	Pex5l	0.001646	-1.02	5.036e-05	0.003847	downReg
4952	Pfkfb2	0.001646	-1.072	0.0001061	0.005157	downReg
4954	Pfkl	0.001646	-1.131	0.0001653	0.006388	downReg
4956	Pfkp	0.001646	-0.8567	1.165e-05	0.00169	downReg
4959	Pgam1	0.001646	-0.9016	0.001104	0.01237	downReg
5045	Pin4	0.001646	-0.7977	0.0007809	0.01049	downReg
5063	Pitpnm3	0.001646	-1.093	7.061e-05	0.004279	downReg
5070	Pkm	0.001646	-0.6138	0.00146	0.01397	downReg
5094	Plcxd2	0.001646	-0.9424	2.58e-05	0.002829	downReg
5106	Plekha8	0.001646	-0.7715	0.000466	0.009089	downReg
5109	Plekhf2	0.001646	-0.7317	0.01055	0.03748	downReg
5125	Plpp2	0.001646	-1.047	0.0007899	0.0105	downReg
5171	Poc5	0.001646	-0.7502	0.0005682	0.009585	downReg
5188	Polg2	0.001646	-1.017	0.0009205	0.01144	downReg
5224	Pon1	0.001646	-1.768	0.0007587	0.01042	downReg
5236	Ppa1	0.001646	-0.8232	0.006563	0.02862	downReg
5242	Ppdpf	0.001646	-0.777	0.0005161	0.009327	downReg
5243	Ppef2	0.001646	-1.114	2.867e-05	0.00295	downReg
5253	Ppid	0.001646	-0.7264	0.006361	0.02813	downReg
5265	Ppm1d	0.001646	-0.6721	0.0003867	0.008589	downReg
5272	Ppm1n	0.001646	-1.16	0.0001775	0.00647	downReg
5306	Ppp2r5a	0.001646	-0.6096	0.002107	0.01625	downReg
5320	Ppp5c	0.001646	-0.6679	0.002004	0.01593	downReg
5332	Prcd	0.001646	-2.308	9.037e-06	0.001438	downReg
5364	Prkar2a	0.001646	-0.6609	0.0008485	0.01091	downReg
5392	Prom1	0.001646	-1.325	0.0004938	0.009197	downReg
5409	Prph2	0.001646	-2.686	6.753e-06	0.001218	downReg
5410	Prps1	0.001646	-0.6872	0.01203	0.04085	downReg
5444	Psma7	0.001646	-0.7413	0.0005239	0.009337	downReg
5497	Ptges2	0.001646	-0.8512	0.001293	0.01335	downReg
5555	Pwwp2b	0.001646	-0.64	0.0002072	0.006863	downReg
5566	Pym1	0.001646	-0.602	2.16e-05	0.002469	downReg
5568	Pyurf	0.001646	-0.9771	0.001358	0.01357	downReg
5604	Rab28	0.001646	-1.7	3.364e-05	0.003174	downReg
5732	Rbm18	0.001646	-0.6277	0.001983	0.01587	downReg
5756	Rbp3	0.001646	-2.649	2.061e-07	0.0007595	downReg
5775	Rcvrn	0.001646	-1.911	5.393e-05	0.003847	downReg
5776	Rd3	0.001646	-0.9136	3.648e-05	0.003364	downReg
5780	Rdh12	0.001646	-0.7631	0.01088	0.03821	downReg
5784	Rdh8	0.001646	-2.362	6.287e-06	0.001214	downReg
5791	Reep6	0.001646	-1.311	0.00342	0.01994	downReg
5828	Rgs20	0.001646	-1.053	1.531e-05	0.002036	downReg
5834	Rgs9	0.001646	-2.382	1.376e-06	0.0007664	downReg
5835	Rgs9bp	0.001646	-1.681	1.918e-05	0.002336	downReg
5839	Rho	0.001646	-3.145	6.582e-06	0.001214	downReg
5848	Rhot1	0.001646	-0.7135	0.0002202	0.007004	downReg
5849	Rhot2	0.001646	-0.7056	0.001232	0.01305	downReg
5850	Rhpn1	0.001646	-0.9833	0.0002029	0.006765	downReg
5855	Ric8b	0.001646	-0.6863	0.0005515	0.009481	downReg
5890	Rnf113a1	0.001646	-0.8101	0.01038	0.0371	downReg
5921	Rom1	0.001646	-2.885	1.389e-06	0.0007664	downReg
5923	Rorb	0.001646	-0.8874	9.576e-05	0.004964	downReg
5924	Rp1	0.001646	-1.091	0.0011	0.01237	downReg
5925	Rp1l1	0.001646	-0.9404	0.0004751	0.009098	downReg
5928	Rpa2	0.001646	-1.177	0.004662	0.02322	downReg
5938	Rpgrip1	0.001646	-0.7541	0.0001425	0.006055	downReg
6010	Rps19bp1	0.001646	-0.6426	0.0002453	0.007155	downReg
6018	Rps27	0.001646	-0.7247	0.0112	0.03895	downReg
6046	Rreb1	0.001646	-0.7598	0.001837	0.01532	downReg
6047	Rrm1	0.001646	-0.6723	7.594e-05	0.004498	downReg
6053	Rrp1b	0.001646	-0.8323	8.661e-05	0.004891	downReg
6058	Rs1	0.001646	-1.096	8.847e-05	0.004903	downReg
6062	Rsl1d1	0.001646	-0.6828	0.0005901	0.00965	downReg
6109	Sag	0.001646	-1.654	0.0005055	0.009267	downReg
6112	Samd11	0.001646	-0.7761	0.001018	0.01198	downReg
6125	Sar1b	0.001646	-0.6195	0.00178	0.01508	downReg
6129	Sarnp	0.001646	-0.6939	0.007129	0.02974	downReg
6172	Scn8a	0.001646	-2.369	0.0004193	0.008635	downReg
6196	Sdhaf4	0.001646	-0.6413	0.01029	0.03693	downReg
6199	Sdhd	0.001646	-1.835	0.003438	0.01998	downReg
6202	Sdr39u1	0.001646	-0.6201	6.246e-05	0.004009	downReg
6208	Sec14l2	0.001646	-1.272	5.714e-05	0.003864	downReg
6212	Sec22c	0.001646	-0.7358	0.0001534	0.006235	downReg
6237	Selenot	0.001646	-0.6524	0.004349	0.02251	downReg
6266	Serinc3	0.001646	-0.8015	6.073e-06	0.001214	downReg
6323	Sgtb	0.001646	-1.013	0.001563	0.01436	downReg
6395	Slc16a10	0.001646	-0.7101	0.0007269	0.01038	downReg
6415	Slc24a1	0.001646	-2.451	4.32e-06	0.001081	downReg
6438	Slc25a3	0.001646	-0.7484	0.01516	0.04678	downReg
6441	Slc25a33	0.001646	-1.528	0.0003901	0.008589	downReg
6442	Slc25a35	0.001646	-1.15	0.0001522	0.006235	downReg
6459	Slc2a1	0.001646	-0.8748	0.005756	0.02625	downReg
6474	Slc35e1	0.001646	-0.6384	0.002167	0.01643	downReg
6490	Slc44a1	0.001646	-0.8342	0.00061	0.009668	downReg
6500	Slc4a7	0.001646	-0.7636	0.0001915	0.006695	downReg
6530	Slco4a1	0.001646	-0.8156	0.001718	0.01488	downReg
6576	Smim12	0.001646	-0.6245	0.0006344	0.009842	downReg
6579	SMIM36	0.001646	-0.7011	0.0108	0.03801	downReg
6620	Snrpd3	0.001646	-0.8925	0.002609	0.01792	downReg
6627	Sntb2	0.001646	-0.6941	0.0001592	0.006269	downReg
6628	Sntg2	0.001646	-1.066	2.681e-05	0.002901	downReg
6629	Snu13	0.001646	-1.03	0.001812	0.01522	downReg
6678	Spag7	0.001646	-0.5853	0.001605	0.01453	downReg
6686	Spata7	0.001646	-0.8839	0.001084	0.0123	downReg
6701	Spice1	0.001646	-0.6915	0.0004393	0.008822	downReg
6748	Srp54c	0.001646	-1.139	1.516e-05	0.002036	downReg
6751	Srp9	0.001646	-0.7557	0.01019	0.03667	downReg
6856	Stx3	0.001646	-1.141	0.0003971	0.008589	downReg
6862	Stxbp1	0.001646	-0.9132	0.001082	0.0123	downReg
6869	Styx	0.001646	-0.723	3.849e-05	0.003366	downReg
6871	Sucla2	0.001646	-0.6838	0.001616	0.01458	downReg
6872	Suclg1	0.001646	-0.6307	0.01631	0.0488	downReg
6882	Sumo1	0.001646	-0.9808	0.0007849	0.01049	downReg
6922	Syne2	0.001646	-0.6099	6.232e-05	0.004009	downReg
6931	Synpo2	0.001646	-1.742	0.001173	0.01281	downReg
6950	Syvn1	0.001646	-0.6759	0.001977	0.01587	downReg
6953	Taar7d	0.001646	-1.154	5.17e-05	0.003847	downReg
6992	Taok3	0.001646	-1.237	0.0001423	0.006055	downReg
7060	Tcp11	0.001646	-1.698	0.0004772	0.009098	downReg
7063	Tctn1	0.001646	-0.9473	0.0006061	0.009662	downReg
7064	Tctn2	0.001646	-0.6337	0.001717	0.01488	downReg
7065	Tctn3	0.001646	-0.8728	0.0001684	0.006446	downReg
7074	Tecr	0.001646	-0.7188	0.01223	0.04114	downReg
7180	Tma7	0.001646	-2.442	2.051e-05	0.002412	downReg
7184	Tmco1	0.001646	-0.6059	0.002112	0.01626	downReg
7186	Tmed10	0.001646	-0.6305	0.0007468	0.01039	downReg
7219	Tmem17	0.001646	-0.9181	7.88e-05	0.004633	downReg
7236	Tmem237	0.001646	-0.9167	5.893e-05	0.003924	downReg
7246	Tmem38b	0.001646	-0.7361	4.236e-05	0.003581	downReg
7251	Tmem63b	0.001646	-1.131	0.003337	0.01965	downReg
7254	Tmem67	0.001646	-1.084	8.668e-05	0.004891	downReg
7262	Tmlhe	0.001646	-0.6194	0.0001985	0.006739	downReg
7269	Tmsb15l	0.001646	-0.7135	9.676e-05	0.004964	downReg
7279	Tnfaip3	0.001646	-1.518	1.616e-05	0.00206	downReg
7310	Tomm7	0.001646	-1.541	0.01062	0.03764	downReg
7318	Tor2a	0.001646	-0.8374	0.008945	0.03396	downReg
7351	Traf3ip3	0.001646	-1.239	0.0001387	0.006055	downReg
7354	Trafd1	0.001646	-0.7996	0.000286	0.007659	downReg
7356	Trak2	0.001646	-0.6187	0.0003827	0.008589	downReg
7359	Trappc1	0.001646	-0.7775	0.006417	0.02828	downReg
7383	Trim3	0.001646	-0.9066	5.323e-05	0.003847	downReg
7396	Trip10	0.001646	-0.7457	0.001503	0.01416	downReg
7454	Ttc26	0.001646	-0.6125	8.771e-05	0.004903	downReg
7463	Ttc39c	0.001646	-0.6775	0.0001952	0.006695	downReg
7467	Ttc8	0.001646	-1.866	2.502e-06	0.0008458	downReg
7480	Tub	0.001646	-1.075	0.0002379	0.007045	downReg
7500	Tulp1	0.001646	-1.847	4.828e-05	0.003771	downReg
7538	Uap1	0.001646	-0.7734	0.0006018	0.00965	downReg
7582	Ubl3	0.001646	-0.9475	0.0001766	0.00647	downReg
7623	Uggt2	0.001646	-1.039	0.01245	0.04149	downReg
7624	Ugp2	0.001646	-0.6379	0.006473	0.02842	downReg
7634	Unc119	0.001646	-0.8733	0.0001925	0.006695	downReg
7655	Uqcr10	0.001646	-0.6401	0.004382	0.02263	downReg
7659	Uqcrc2	0.001646	-0.6483	0.0003614	0.008481	downReg
7662	Uqcrq	0.001646	-0.9946	0.000172	0.00647	downReg
7674	Ush2A	0.001646	-1.808	7.488e-07	0.0007595	downReg
7683	Usp2	0.001646	-0.7099	9.728e-05	0.004964	downReg
7799	Vrk3	0.001646	-0.7321	3.725e-05	0.003364	downReg
7807	Vtn	0.001646	-0.816	0.001084	0.0123	downReg
7835	Wdr17	0.001646	-1.007	4.416e-05	0.003662	downReg
7866	Wdr89	0.001646	-0.9418	0.0001361	0.006011	downReg
7885	Wwc2	0.001646	-0.6686	6.471e-05	0.004056	downReg
7891	Xiap	0.001646	-0.634	8.903e-05	0.004903	downReg
7916	Ybx3	0.001646	-1.05	0.0001036	0.005137	downReg
7949	Zbtb2	0.001646	-0.6186	0.01068	0.03775	downReg
7981	Zdhhc2	0.001646	-1.178	2.257e-06	0.0008127	downReg
7998	Zfp384	0.001646	-0.6288	0.004488	0.0228	downReg
8000	Zfp41	0.001646	-1.05	6.482e-06	0.001214	downReg
8001	Zfp420	0.001646	-0.8167	0.001571	0.01438	downReg
8005	Zfp62	0.001646	-0.771	0.0004075	0.008589	downReg
8049	Znf22	0.001646	-0.7336	0.0003865	0.008589	downReg
8050	Znf24	0.001646	-0.6869	0.0002874	0.007659	downReg
8065	Znf48	0.001646	-0.7312	0.005675	0.02599	downReg
8074	Znf598	0.001646	-1.361	6.234e-07	0.0007595	downReg
8079	Znf629	0.001646	-0.5878	0.002989	0.01883	downReg
8084	Znf691	0.001646	-0.6741	6.439e-05	0.004056	downReg
8086	Znf706	0.001646	-1.691	0.003454	0.02006	downReg

## Sheet: Supplementary S2B
index	gene	logCPM	logFC	PValue	AdjPValue	status
20	Aass	0.001646	0.8079	0.002992	0.01883	upReg
70	Ablim3	0.001646	0.7555	0.003264	0.01947	upReg
104	Acot1	0.001646	0.5878	0.00173	0.0149	upReg
115	Acp2	0.001646	0.7402	4.833e-05	0.003771	upReg
167	Adgra1	0.001646	0.6759	0.001042	0.01205	upReg
193	Adra2a	0.001646	1.079	0.002194	0.01655	upReg
208	Aga	0.001646	0.6492	0.006499	0.02847	upReg
220	Agpat1	0.001646	0.7601	0.01197	0.0407	upReg
242	Aif1	0.001646	0.7506	0.004003	0.0216	upReg
328	Amotl1	0.001646	0.7996	0.009269	0.03471	upReg
535	Armcx2	0.001646	0.7369	0.0004917	0.009194	upReg
574	Asic2	0.001646	0.6026	0.01172	0.04011	upReg
576	Asns	0.001646	0.8198	7.501e-06	0.001295	upReg
671	Atp9b	0.001646	0.6561	0.002073	0.01609	upReg
746	Bcl2l1	0.001646	0.6259	0.0008496	0.01091	upReg
788	Bmerb1	0.001646	0.6657	0.004113	0.02187	upReg
836	Bscl2	0.001646	0.5923	0.0002722	0.007441	upReg
837	Bsdc1	0.001646	0.6291	0.007414	0.03034	upReg
876	Caap1	0.001646	0.5932	0.009565	0.03532	upReg
914	Cadps2	0.001646	0.7252	0.001793	0.01515	upReg
919	Calm3	0.001646	0.6217	0.003901	0.0213	upReg
944	Capg	0.001646	0.6477	0.006808	0.02915	upReg
1007	Ccdc106	0.001646	0.6963	0.0006606	0.01011	upReg
1019	Ccdc167	0.001646	0.6864	0.01115	0.03886	upReg
1036	Ccdc88b	0.001646	0.7031	0.0108	0.03801	upReg
1116	Cdk10	0.001646	1.098	0.002988	0.01883	upReg
1134	Cdkl5	0.001646	1.226	0.003882	0.02124	upReg
1149	Celf3	0.001646	0.6178	0.0004453	0.008861	upReg
1174	Cept1	0.001646	0.6447	0.001451	0.01395	upReg
1195	Cgn	0.001646	0.6878	0.001256	0.01319	upReg
1211	Chd3	0.001646	0.75	0.0004103	0.008602	upReg
1239	Chp1	0.001646	0.6248	0.005685	0.026	upReg
1354	Cntnap1	0.001646	0.7184	0.0005096	0.009267	upReg
1387	Colgalt2	0.001646	0.9536	0.001352	0.01355	upReg
1427	Coro1a	0.001646	0.6967	0.0009287	0.01145	upReg
1470	Cpq	0.001646	0.5997	0.005357	0.02525	upReg
1570	Ctnnbip1	0.001646	0.6507	0.002528	0.01756	upReg
1582	Ctsh	0.001646	0.6833	0.003303	0.0195	upReg
1635	Cyp2j9	0.001646	0.77	0.003218	0.01939	upReg
1636	Cyp2s1	0.001646	0.6171	0.007222	0.02993	upReg
1639	Cyp4f16	0.001646	0.6548	0.0004441	0.008861	upReg
1642	Cyp7b1	0.001646	0.6467	0.007337	0.03012	upReg
1657	Dab1	0.001646	0.7156	0.001763	0.01503	upReg
1675	Dbndd1	0.001646	0.7691	0.01158	0.03984	upReg
1851	Dlgap2	0.001646	0.6516	0.008127	0.032	upReg
1914	Dnttip1	0.001646	0.588	9.033e-05	0.004903	upReg
1922	Dock6	0.001646	0.7556	0.001185	0.01282	upReg
1950	Dpy19l3	0.001646	0.7755	0.001088	0.01232	upReg
1958	Dr1	0.001646	1.026	0.003954	0.02144	upReg
2312	Fads3	0.001646	0.8166	0.007282	0.03005	upReg
2405	Fbxo45	0.001646	0.7094	0.005016	0.02421	upReg
2424	Fez1	0.001646	0.6556	0.006858	0.02927	upReg
2526	Fuca2	0.001646	1.095	0.00347	0.0201	upReg
2606	Gbp4	0.001646	0.6395	0.007531	0.03058	upReg
2711	Gnai3	0.001646	0.6721	0.0003271	0.008177	upReg
2725	Gng2	0.001646	0.7238	0.01041	0.03716	upReg
2754	Gorasp1	0.001646	0.6767	0.006327	0.02808	upReg
2770	Gpc4	0.001646	0.6479	0.009272	0.03471	upReg
2823	Grin1	0.001646	0.5852	0.006347	0.02813	upReg
2858	Gstm5	0.001646	0.64	0.006367	0.02814	upReg
2860	Gsto1	0.001646	0.683	0.001023	0.01198	upReg
2867	Gtf2a1	0.001646	0.9857	0.007753	0.03111	upReg
2994	Hexb	0.001646	0.627	0.003737	0.02088	upReg
3071	Hpca	0.001646	0.5946	0.0121	0.04093	upReg
3132	Icam1	0.001646	0.6245	0.01342	0.04334	upReg
3148	Ifrd1	0.001646	3.257	3.9e-05	0.003366	upReg
3182	Il1rap	0.001646	0.6546	0.001505	0.01416	upReg
3183	Il1rapl2	0.001646	0.6438	0.003689	0.02074	upReg
3286	Itga9	0.001646	0.6542	0.0004186	0.008635	upReg
3342	Kazn	0.001646	0.6291	0.002841	0.01844	upReg
3375	Kct2	0.001646	0.6248	0.009753	0.03581	upReg
3377	Kctd12	0.001646	0.6333	3.254e-05	0.003106	upReg
3584	Lmbrd2	0.001646	0.5857	0.00216	0.0164	upReg
3702	Macrod2	0.001646	0.7048	0.0008311	0.01082	upReg
3750	Map2k5	0.001646	1.268	0.0114	0.03945	upReg
3797	Mast2	0.001646	0.5965	0.01481	0.0461	upReg
3838	Mcoln1	0.001646	0.8591	0.007477	0.03049	upReg
4138	Mthfd2	0.001646	0.6732	0.0002981	0.007735	upReg
4147	Mtmr10	0.001646	0.7455	0.004562	0.023	upReg
4253	Naa40	0.001646	0.6438	0.01389	0.0442	upReg
4257	Nab2	0.001646	0.9069	0.0006801	0.0102	upReg
4311	Nck2	0.001646	0.6311	0.001537	0.01432	upReg
4388	Nectin4	0.001646	0.7983	0.008238	0.03217	upReg
4414	Neurod2	0.001646	0.9229	0.005677	0.02599	upReg
4420	Nfia	0.001646	0.7496	0.0001552	0.006246	upReg
4421	Nfib	0.001646	0.8741	0.00213	0.0163	upReg
4476	Nmral1	0.001646	0.6367	0.000766	0.01047	upReg
4490	Nol6	0.001646	0.6954	0.002765	0.01827	upReg
4525	Nptxr	0.001646	0.6496	0.002724	0.01814	upReg
4598	Nudt11	0.001646	0.7376	0.0006513	0.01001	upReg
4617	Numbl	0.001646	0.6487	0.001614	0.01458	upReg
4641	Nwd2	0.001646	0.5966	0.001258	0.01319	upReg
4768	Panx1	0.001646	0.6082	0.0008799	0.01117	upReg
4787	Parp3	0.001646	0.7358	0.002335	0.01692	upReg
4798	Paxx	0.001646	0.6057	0.001025	0.01198	upReg
4801	Pbx1	0.001646	0.7396	0.003068	0.01906	upReg
4823	Pcdha9	0.001646	0.6067	0.0005866	0.00965	upReg
4832	Pcdhgc4	0.001646	0.6692	0.001053	0.01212	upReg
4853	Pcsk1n	0.001646	0.6374	0.005494	0.02557	upReg
4925	Pef1	0.001646	0.6365	0.002764	0.01827	upReg
5027	Pigb	0.001646	0.7861	0.008217	0.03213	upReg
5050	Pip4p1	0.001646	0.8407	0.01077	0.03797	upReg
5076	Pla2g15	0.001646	0.722	0.001632	0.01461	upReg
5081	Plbd2	0.001646	0.8687	0.003026	0.01892	upReg
5115	Plekho2	0.001646	0.8292	0.001937	0.01574	upReg
5122	Plod2	0.001646	0.8352	0.0005065	0.009267	upReg
5130	Plppr3	0.001646	0.6851	0.001894	0.01561	upReg
5136	Plscr2	0.001646	0.9367	0.0003942	0.008589	upReg
5267	Ppm1f	0.001646	0.7547	0.0005449	0.009426	upReg
5289	Ppp1r1b	0.001646	0.9111	0.01143	0.03951	upReg
5353	Prim1	0.001646	0.5863	8.308e-05	0.004781	upReg
5395	Prox1	0.001646	0.7282	0.0005667	0.009579	upReg
5475	Psme2	0.001646	0.7424	0.001553	0.01436	upReg
5489	Ptcd2	0.001646	1.056	0.01239	0.0414	upReg
5508	Ptp4a1	0.001646	0.742	0.01592	0.04801	upReg
5531	Ptprn	0.001646	0.7017	0.00487	0.02385	upReg
5584	R3hdm2	0.001646	0.5924	0.002771	0.01828	upReg
5608	Rab31	0.001646	0.6239	0.00206	0.01606	upReg
5611	Rab34	0.001646	0.7611	0.004267	0.02228	upReg
5703	Rassf4	0.001646	0.6687	0.001159	0.01274	upReg
5758	Rbpms	0.001646	0.6541	0.0007975	0.01057	upReg
5825	Rgs10	0.001646	0.6794	0.002788	0.0183	upReg
5956	Rpl22l1	0.001646	0.6995	0.0001053	0.005149	upReg
6044	Rras2	0.001646	0.7601	0.007219	0.02993	upReg
6073	Rtl8c	0.001646	0.8821	0.003458	0.02007	upReg
6147	Scamp4	0.001646	0.6084	0.006603	0.02871	upReg
6158	Scg3	0.001646	0.6215	0.0003937	0.008589	upReg
6160	Scgb1b20	0.001646	2.223	0.001629	0.01461	upReg
6168	Scn2b	0.001646	0.718	0.001667	0.01464	upReg
6171	Scn7a	0.001646	1.035	0.000271	0.007441	upReg
6189	Sdc4	0.001646	0.7365	0.003818	0.02114	upReg
6234	Selenon	0.001646	0.6974	7.464e-05	0.004486	upReg
6331	Sh3bp1	0.001646	0.708	0.005858	0.02661	upReg
6347	Shb	0.001646	0.726	0.004807	0.02367	upReg
6393	Slc15a2	0.001646	0.6372	0.00409	0.02182	upReg
6407	Slc1a6	0.001646	0.9981	0.0002508	0.007216	upReg
6450	Slc26a11	0.001646	0.6308	0.007339	0.03012	upReg
6456	Slc27a6	0.001646	0.5871	0.002802	0.01836	upReg
6476	Slc35f1	0.001646	0.6081	4.658e-05	0.003706	upReg
6478	Slc36a4	0.001646	0.7276	0.006362	0.02813	upReg
6480	Slc38a1	0.001646	0.5887	0.0004276	0.008709	upReg
6485	Slc39a3	0.001646	0.7178	0.009341	0.03484	upReg
6515	Slc7a2	0.001646	0.7189	0.0004192	0.008635	upReg
6516	Slc7a5	0.001646	1.289	0.0009372	0.0115	upReg
6526	Slc9a6	0.001646	0.8886	0.007285	0.03005	upReg
6563	Smc2	0.001646	0.6105	0.000484	0.009132	upReg
6593	Smyd5	0.001646	1.077	0.0006505	0.01001	upReg
6666	Sorcs1	0.001646	0.6084	0.0005974	0.00965	upReg
6706	Spns1	0.001646	0.6704	0.0002307	0.007015	upReg
6850	Stx16	0.001646	0.6564	0.005448	0.02546	upReg
6939	Syt11	0.001646	0.6871	0.005397	0.02533	upReg
6942	Syt15	0.001646	0.7287	0.0005195	0.009337	upReg
6945	Syt4	0.001646	0.612	0.0004327	0.008734	upReg
6946	Syt6	0.001646	0.6728	0.009217	0.03457	upReg
7006	Tax1bp3	0.001646	0.8442	0.0003454	0.00835	upReg
7041	Tbpl1	0.001646	0.6846	0.002318	0.01688	upReg
7071	Tdrp	0.001646	1.244	0.001947	0.01577	upReg
7088	Tet1	0.001646	0.6651	0.002625	0.01796	upReg
7144	Timeless	0.001646	0.6013	0.0003812	0.008589	upReg
7208	Tmem132d	0.001646	0.7308	0.01213	0.041	upReg
7218	Tmem169	0.001646	0.5886	0.004501	0.02284	upReg
7252	Tmem63c	0.001646	0.6322	0.001344	0.01355	upReg
7268	Tmppe	0.001646	0.7566	0.001338	0.01354	upReg
7502	Tusc1	0.001646	0.712	0.0006388	0.009891	upReg
7974	Zcchc3	0.001646	0.9644	0.008577	0.03303	upReg
7986	Zeb2	0.001646	0.6344	0.0006008	0.00965	upReg
8012	Zfp941	0.001646	0.6495	0.001752	0.01501	upReg
8036	Zmiz1	0.001646	0.868	0.0007828	0.01049	upReg
8088	Znf746	0.001646	0.6023	0.007659	0.0309	upReg
