# Supplementary material for: HBS1L deficiency causes retinal dystrophy in a child and in a mouse model associated with defective development of photoreceptor cells
Source: Dis Model Mech. 2024 Jul 30;17(8):dmm050557. doi: 10.1242/dmm.050557 (PMC11317091; doi:10.1242/dmm.050557)
Supplement: Table S3. Gene ontology and pathway enrichment analysis of DMPs in Hbs1l-deficient retina using g:Profiler. (A) Cellular component, (B) Molecular function, (C) Biological process, (D) Reactome pathway are listed. [file dmm-17-050557-TableS3.xlsx]

## Sheet: Supplementary Table 3A
Table S3. Gene ontology and pathway enrichment analysis of DMPs in Hbs1l-deficient retina using g:Profiler. (A) Cellular component, (B) Molecular function, (C) Biological process, (D) Reactome pathway are listed.
source	category	term_name	term_id	adjusted_p_value	intersections
GO:CC	downReg	inner mitochondrial membrane protein complex	GO:0098800	5.18e-18	SDHD,NDUFAB1,NDUFA3,NDUFA7,COX7C,UQCRQ,ATP5PF,COX4I1,NDUFB9,ATP5F1B,APOOL,NDUFB5,ATP5PD,MTND1,ATP5ME,NDUFB8,ATP5MK,ATP5PO,ATP5F1C,UQCRC2,MTCO2,COX7A2L,NDUFA6,UQCR10,COX5B,NDUFB10
GO:CC	downReg	photoreceptor cell cilium	GO:0097733	1.35e-54	RHO,ROM1,GNGT1,GNAT1,NXNL1,GUCY2E,PRPH2,CNGB1,PDE6B,CNGA1,OPN1MW,PRCD,GUCY2F,PDC,GNB1,GUCA1A,OPN1SW,RCVRN,TTC8,IMPG1,TULP1,USH2A,BBS7,RGS9BP,SAG,ABCA4,GNAT2,BBS4,ARL3,PROM1,CDHR1,GUCA1B,STX3,RP1,MAK,CNGB3,FAM161A,RP1L1,TMEM237,RD3,LYAR,SPATA7,ADGRV1,PCARE,RPGRIP1,NPHP4,CEP290,PCDH15,CEP250
GO:CC	downReg	ciliary plasm	GO:0097014	2.66e-09	ARL13B,BBS5,BBS7,BBS1,DYNC2I1,ARL6,ARL3,DYNLT2B,DYNC2H1,RP1,MAK,DYNC2LI1,RP1L1,SPATA7,RPGRIP1,DYNC2I2,PRKAR2A
GO:CC	downReg	stereocilium	GO:0032420	0.000340471	BBS2,USH2A,FSCN2,MYO15A,ADGRV1,SLC4A7,PCDH15
GO:CC	downReg	extrinsic component of plasma membrane	GO:0019897	0.000447731	GNGT1,GNAT1,GNB1,GNB2,GNAT2,MFGE8,KPNA2,RS1,STXBP1,GNB5,ATP2A2,GNA12
GO:CC	upReg	transport vesicle membrane	GO:0030658	0.000312988	PTPRN,SYT11,SYT6,STX16,PEF1,BCL2L1,CALM3,SCG3,GRIN1
GO:CC	upReg	lysosomal lumen	GO:0043202	0.00543744	PLBD2,ACP2,HEXB
GO:CC	upReg	neuron spine	GO:0044309	0.00225712	PPP1R1B,SLC9A6,SYT11,RGS10,DLGAP2,ASIC2,HPCA,GRIN1
GO:CC	upReg	presynaptic membrane	GO:0042734	0.00087655	ADRA2A,SLC1A6,CADPS2,CNTNAP1,FBXO45,SYT11,GPC4,GRIN1
GO:CC	upReg	phagocytic vesicle	GO:0045335	0.00167459	MCOLN1,PIP4P1,RAB34,CORO1A,SYT11,RAB31

## Sheet: Supplementary Table 3B
source	category	term_name	term_id	adjusted_p_value	intersections
GO:MF	downReg	intracellular ligand-gated ion channel activity	GO:0005217	0.00196592	AQP1,CNGB1,CNGA1,CNGB3,PEX5L
GO:MF	downReg	phosphoric diester hydrolase activity	GO:0008081	0.000546251	PDE6B,PDE6A,GNB1,PDE6C,PDE6D,PLCXD2,PDE7A,APEX2,MPPED2
GO:MF	downReg	isomerase activity	GO:0016853	0.00106004	AIPL1,ACADM,MCEE,PGAM1,ECI1,PTGES2,FKBP2,PIN4,PPID,FKBP4,AMACR,AIP
GO:MF	downReg	proton channel activity	GO:0015252	5.96846e-05	ATP5PF,ATP5F1B,ATP5PD,ATP5ME,ATP5PO,ATP5F1C
GO:MF	downReg	oxidoreductase activity	GO:0016614	0.000169192	RDH8,IMPDH1,HADH,HADHA,ALDH3A1,ME2,ME1,IDH1,MECR,RDH12,LDHA,GULO,IMPDH2
GO:MF	upReg	amino acid transmembrane transporter activity	GO:0015171	0.00215214	SLC7A5,SLC1A6,SLC36A4,SLC7A2,SLC38A1,SLC36A1
GO:MF	upReg	clathrin binding	GO:0030276	0.00572755	SYT15,SYT11,SYT6,BCL2L1,SYT4

## Sheet: Supplementary Table 3C
source	category	term_name	term_id	adjusted_p_value	intersections
GO:BP	downReg	purine metabolism and oxidative phosphorylation	GO:0072522	7.71e-23	GUCY2E,GUCY2F,GUCA1A,IMPDH1,NT5E,SDHD,NDUFAB1,MPC1,NDUFA3,NDUFA7,GUCA1B,ATP5PF,RD3,ACSL1,NDUFB9,HPRT1,GUK1,ATP5F1B,ADCY1,NDUFB5,ATP5PD,PANK4,MTND1,ATPSCKMT,ATP5ME,IMPDH2,PRPS1,NDUFB8,ATP5PO,ATP5F1C,ALDOA,MTCO2,NDUFA6,PKM,NDUFB10,ADAL
GO:BP	downReg	visual perception	GO:0007601	3.39e-23	RHO,ROM1,GNAT1,PRPH2,CNGB1,RDH8,GUCY2F,GUCA1A,RCVRN,TULP1,BBS2,RGS9BP,ABCA4,NXNL2,GNAT2,REEP6,PDE6C,GUCA1B,RS1,RD3,UNC119,ADGRV1,PCARE,RDH12,RPGRIP1,CABP4,PCDH15,CEP250
GO:BP	downReg	photoreceptor cell development	GO:0042461	4.73e-24	ROM1,GNGT1,GNAT1,PRPH2,CNGB1,NRL,TULP1,BBS1,GNAT2,BBS4,ARL3,CDHR1,PDE6C,RP1,FSCN2,NR2E3,RP1L1,RORB,PCARE,RPGRIP1,NPHP4,CABP4,CEP290,TTC26
GO:BP	downReg	fatty acid beta-oxidation	GO:0006635	1.28e-05	HADH,ACADM,HADHB,HADHA,ACADVL,ETFB,ECI1,ETFDH,CPT2,ACAA1A
GO:BP	downReg	intraciliary transport	GO:0042073	2.36e-07	BBS1,DYNC2I1,ARL3,DYNLT2B,DYNC2H1,TUB,MAK,DYNC2LI1,DYNC2I2,TTC26
GO:BP	upReg	glial cell migration	GO:0008347	0.00133382	ZMIZ1,RRAS2,DAB1,BMERB1,HEXB,GRIN1
GO:BP	upReg	response to calcium ion	GO:0051592	0.000169035	NEUROD2,MCOLN1,SYT15,SYT11,SYT6,PEF1,CALM3,SYT4,HPCA
GO:BP	upReg	epithelial cell migration	GO:0010631	0.00159993	MAP2K5,AMOTL1,PPM1F,PROX1,SH3BP1,CORO1A,CTSH,ZEB2,EPB41L4B,SPARC,DOCK1
GO:BP	upReg	calcium regulated exocytosis	GO:0017158	0.00172324	ADRA2A,SYT15,SYT11,SYT6,SYT4
GO:BP	upReg	vesicle fusion	GO:0006906	0.00621227	CORO1A,SYT11,GNAI3,STX16,CHP1,SYT4

## Sheet: Supplementary Table 3D
category	Reactome term_name	term_id	adjusted_p_value	intersections
downReg	Organelle biogenesis and maintenance	REAC:R-MMU-1852241	1.47e-18	RHO,CNGB1,ARL13B,TTC8,BBS2,BBS5,BBS7,BBS1,DYNC2I1,BBS9,BBS4,ARL6,ARL3,DYNLT2B,DYNC2H1,DYNC2LI1,PDE6D,HSP90AA1,ATP5PF,TCTN1,TCTN3,B9D1,CYCS,CC2D2A,MKS1,ATP5F1B,NPHP4,ATP5PD,B9D2,DYNC2I2,CEP290,ATP5ME,ATP5PO,CCP110,ATP5F1C,GABPB1,TCTN2,CEP250,TTC26,CEP135
downReg	The citric acid (TCA) cycle and respiratory electron transport	REAC:R-MMU-1428517	1.61e-15	SDHD,NDUFAB1,NDUFA3,NDUFA7,COX7C,UQCRQ,GLO1,ATP5PF,COX4I1,ETFB,ME2,ME1,CYCS,NDUFB9,ATP5F1B,LDHA,NDUFB5,ATP5PD,MTND1,ATP5ME,NDUFB8,SUCLA2,ACO2,ETFDH,ATP5PO,ATP5F1C,UQCRC2,MTCO2,COX7A2L,NDUFA6,UQCR10,NDUFB10
downReg	The phototransduction cascade	REAC:R-MMU-2514856	2.57e-15	RHO,GNGT1,GNAT1,GUCY2E,CNGB1,PDE6B,CNGA1,RGS9,GUCY2F,GNB1,GUCA1A,RCVRN,RGS9BP,SAG,GUCA1B,GNB5
downReg	Cilium Assembly	REAC:R-MMU-5617833	4.52e-14	RHO,CNGB1,ARL13B,TTC8,BBS2,BBS5,BBS7,BBS1,DYNC2I1,BBS9,BBS4,ARL6,ARL3,DYNLT2B,DYNC2H1,DYNC2LI1,PDE6D,HSP90AA1,TCTN1,TCTN3,B9D1,CC2D2A,MKS1,NPHP4,B9D2,DYNC2I2,CEP290,CCP110,TCTN2,CEP250,TTC26,CEP135
downReg	Visual phototransduction	REAC:R-MMU-2187338	2.65e-11	RHO,GNGT1,GNAT1,GUCY2E,CNGB1,PDE6B,CNGA1,RGS9,OPN1MW,GUCY2F,GNB1,GUCA1A,OPN1SW,RCVRN,RGS9BP,SAG,ABCA4,GUCA1B,GNB5,RDH12
downReg	Respiratory electron transport	REAC:R-MMU-611105	5.43e-10	NDUFAB1,NDUFA3,NDUFA7,COX7C,UQCRQ,COX4I1,ETFB,CYCS,NDUFB9,NDUFB5,MTND1,NDUFB8,ETFDH,UQCRC2,MTCO2,COX7A2L,NDUFA6,UQCR10,NDUFB10
downReg	Cargo trafficking to the periciliary membrane	REAC:R-MMU-5620920	5.02e-08	RHO,CNGB1,ARL13B,TTC8,BBS2,BBS5,BBS7,BBS1,BBS9,BBS4,ARL6,ARL3,PDE6D
downReg	Mitochondrial Fatty Acid Beta-Oxidation	REAC:R-MMU-77289	1.17e-07	NDUFAB1,HADH,ACADM,HADHB,HADHA,MCEE,ACADVL,ECI1,ACOT13,MECR,ACAD10
downReg	Sensory Perception	REAC:R-MMU-9709957	2.12e-06	RHO,GNGT1,GNAT1,GUCY2E,CNGB1,PDE6B,CNGA1,RGS9,OPN1MW,GUCY2F,GNB1,GUCA1A,OPN1SW,RCVRN,RGS9BP,SAG,ABCA4,GUCA1B,GNB5,RDH12
downReg	BBSome-mediated cargo-targeting to cilium	REAC:R-MMU-5620922	7.95e-06	TTC8,BBS2,BBS5,BBS7,BBS1,BBS9,BBS4,ARL6
downReg	Mitochondrial biogenesis	REAC:R-MMU-1592230	5.61e-05	ATP5PF,CYCS,ATP5F1B,ATP5PD,ATP5ME,ATP5PO,ATP5F1C,GABPB1
downReg	Anchoring of the basal body to the plasma membrane	REAC:R-MMU-5620912	7.55e-05	HSP90AA1,TCTN1,TCTN3,B9D1,CC2D2A,MKS1,NPHP4,B9D2,CEP290,CCP110,TCTN2,CEP250,CEP135
downReg	Fatty acid metabolism	REAC:R-MMU-8978868	0.000240183	PON1,NDUFAB1,HADH,ACADM,HADHB,HADHA,MCEE,ACADVL,ECI1,PTGES2,ACOT13,ACSL1,MECR,ACAD10,TECR,AMACR,CPT2
downReg	Complex I biogenesis	REAC:R-MMU-6799198	0.000487389	NDUFAB1,NDUFA3,NDUFA7,NDUFB9,NDUFB5,MTND1,NDUFB8,NDUFA6,NDUFB10
downReg	Glucose metabolism	REAC:R-MMU-70326	0.0299262	HK2,ENO3,PFKL,PGAM1,PFKP,GOT2,ALDOA,PKM
upReg	Transport of inorganic cations/anions and amino acids/oligopeptides	REAC:R-MMU-425393	0.00291099	SLC7A5,SLC1A6,SLC9A6,SLC7A2,SLC26A11,CALM3,SLC38A1,SLC36A1
upReg	SLC-mediated transmembrane transport	REAC:R-MMU-425407	0.0200251	SLC7A5,SLC1A6,SLC9A6,SLC7A2,SLC39A3,SLC26A11,CALM3,SLC38A1,SLC27A6,SLC36A1
upReg	Amino acid transport across the plasma membrane	REAC:R-MMU-352230	0.0396679	SLC7A5,SLC7A2,SLC38A1,SLC36A1
